# Supplementary material for: N-(Hydroxymethyl)ibogaine
Source: Acta Crystallogr Sect E Struct Rep Online. 2008 Aug 9;64(Pt 9):o1739. doi: 10.1107/S1600536808025324 (PMC2960727; doi:10.1107/S1600536808025324)
Supplement: Supplementary file 1 [file e-64-o1739-sup1.cif]

##############################################################################
###                                                                        ###
###        Electronic paper (Acta Crystallographica Section E)             ###
###                                                                        ###
##############################################################################
#                                                                            #
# This CIF contains the data in a paper accepted for publication in Acta     #
# Crystallographica Section E. It conforms to the requirements of Notes      #
# for Authors for Section E, and has been peer reviewed under the auspices   #
# of the IUCr Commission on Journals.                                        #
#                                                                            #
# Full details of the Crystallographic Information File format               #
# are given in the paper "The Crystallographic Information File (CIF):       #
# a New Standard Archive File for Crystallography" by S. R. Hall, F. H.      #
# Allen and I. D. Brown [Acta Cryst. (1991), A47, 655-685].                  #
#                                                                            #
# The current version of the core CIF dictionary is obtainable from          #
# ftp://ftp.iucr.org/pub/cif_core.dic. The current version number is 2.4.    #
#                                                                            #
# Software is freely available for graphical display of the structure(s) in  #
# this CIF.  For information consult the CIF home page http://www.iucr.org/  #
# cif/home.html                                                              #
#                                                                            #
# This file may be used for bona fide research purposes within the           #
# scientific community so long as proper attribution is given to the journal # 
# article from which it was obtained.                                        #
#                                                                            #
##############################################################################
                                             
data_I
_audit_creation_method     SHELXL-97
_chemical_name_systematic
;
16-Hydroxymethyl-12-methoxyibogamine
;
_chemical_name_common     'C21 H28 N2 O2'
_chemical_formula_moiety     'C21 H28 N2 O2'
_chemical_formula_sum     'C21 H28 N2 O2'
_chemical_formula_iupac     'C21 H28 N2 O2'
_chemical_formula_weight     340.45
_chemical_melting_point     436
_symmetry_cell_setting     Orthorhombic
_symmetry_space_group_name_H-M     'P 21 21 21'
_symmetry_space_group_name_Hall     'P 2ac 2ab'
loop_
    _symmetry_equiv_pos_as_xyz
    x,y,z
    1/2-x,-y,1/2+z
    1/2+x,1/2-y,-z
    -x,1/2+y,1/2-z
_cell_length_a     8.4990(10)
_cell_length_b     10.2537(11)
_cell_length_c     20.676(3)
_cell_angle_alpha     90.00
_cell_angle_beta     90.00
_cell_angle_gamma     90.00
_cell_volume     1801.8(4)
_cell_formula_units_Z     4
_cell_measurement_reflns_used     2130
_cell_measurement_theta_min     3.20
_cell_measurement_theta_max     24.54
_cell_measurement_temperature     293(2)
_exptl_crystal_description     'prism'
_exptl_crystal_colour     'Colourless'
_exptl_crystal_size_max     0.47
_exptl_crystal_size_mid     0.33
_exptl_crystal_size_min     0.26
_exptl_crystal_density_diffrn     1.255
_exptl_crystal_density_meas     ?
_exptl_crystal_density_method     'not measured'
_exptl_crystal_F_000     736
_exptl_absorpt_coefficient_mu     0.081
_exptl_absorpt_correction_type     multi-scan
_exptl_absorpt_process_details     '(Coppens <i>et al.</i>,  1965)'
_exptl_absorpt_correction_T_min     0.962
_exptl_absorpt_correction_T_max     0.981
_exptl_special_details
;
;
_diffrn_ambient_temperature     296
_diffrn_radiation_type     MoK\a
_diffrn_radiation_wavelength     0.71070
_diffrn_radiation_source     'fine-focus sealed tube'
_diffrn_radiation_monochromator     graphite
_diffrn_measurement_device_type
;
Bruker Kappa APEXII CCD
;
_diffrn_measurement_method     '\f and \w'
_diffrn_detector_area_resol_mean     ?
_diffrn_reflns_number     9906
_diffrn_reflns_av_R_equivalents     0.0794
_diffrn_reflns_av_sigmaI/netI     0.0651
_diffrn_reflns_theta_min     1.97
_diffrn_reflns_theta_max     26.42
_diffrn_reflns_theta_full     26.42
_diffrn_measured_fraction_theta_max     1.000
_diffrn_measured_fraction_theta_full     1.000
_diffrn_reflns_limit_h_min     -10
_diffrn_reflns_limit_h_max     10
_diffrn_reflns_limit_k_min     -12
_diffrn_reflns_limit_k_max     11
_diffrn_reflns_limit_l_min     -25
_diffrn_reflns_limit_l_max     25
_diffrn_standards_number     ?
_diffrn_standards_interval_count     ?
_diffrn_standards_interval_time     ?
_diffrn_standards_decay_%     ?
_refine_special_details
;
Refinement of <i>F</i>^2^ against ALL reflections. The weighted <i>R</i>-factor
<i>wR</i> and goodness of fit <i>S</i> are based on <i>F</i>^2^, conventional
<i>R</i>-factors <i>R</i> are based on <i>F</i>, with <i>F</i> set to zero for
negative <i>F</i>^2^. The threshold expression of <i>F</i>^2^ >
\s(<i>F</i>^2^) is used only for calculating <i>R</i>-factors(gt) <i>etc</i>.
and is not relevant to the choice of reflections for refinement.
<i>R</i>-factors based on <i>F</i>^2^ are statistically about twice as large
as those based on <i>F</i>, and <i>R</i>- factors based on ALL data will be
even larger.
;
_reflns_number_total     2131
_reflns_number_gt     1225
_reflns_threshold_expression     I>2\s(I)
_refine_ls_structure_factor_coef     Fsqd
_refine_ls_matrix_type     full
_refine_ls_R_factor_all     0.1088
_refine_ls_R_factor_gt     0.0489
_refine_ls_wR_factor_gt     0.1008
_refine_ls_wR_factor_ref     0.1226
_refine_ls_goodness_of_fit_ref     1.000
_refine_ls_restrained_S_all     1.000
_refine_ls_number_reflns     2131
_refine_ls_number_parameters     228
_refine_ls_number_restraints     0
_refine_ls_hydrogen_treatment     constr
_refine_ls_weighting_scheme     calc
_refine_ls_weighting_details
                   'calc w=1/[\s^2^(Fo^2^)+(0.06P)^2^] where P=(Fo^2^+2Fc^2^)/3'
_atom_sites_solution_hydrogens     geom
_atom_sites_solution_primary     direct
_atom_sites_solution_secondary     difmap
_refine_ls_shift/su_max     0.000
_refine_ls_shift/su_mean     0.000
_refine_diff_density_max     0.252
_refine_diff_density_min     -0.170
_refine_ls_extinction_method     'SHELXL97 (Sheldrick, 2008)'
_refine_ls_extinction_coef     0.013(2)
_refine_ls_extinction_expression
                                  'Fc^*^=kFc[1+0.001xFc^2^\l^3^/sin(2\q)]^-1/4^'
loop_
    _atom_type_symbol
    _atom_type_description
    _atom_type_scat_dispersion_real
    _atom_type_scat_dispersion_imag
    _atom_type_scat_source
    'C' 'C' 0.0033 0.0016
                         'International Tables Vol C Tables 4.2.6.8 and 6.1.1.4'
    'H' 'H' 0.0000 0.0000
                         'International Tables Vol C Tables 4.2.6.8 and 6.1.1.4'
    'N' 'N' 0.0061 0.0033
                         'International Tables Vol C Tables 4.2.6.8 and 6.1.1.4'
    'O' 'O' 0.0106 0.0060
                         'International Tables Vol C Tables 4.2.6.8 and 6.1.1.4'
_computing_data_collection     'SMART (Bruker, 1998)'
_computing_cell_refinement     'SAINT (Bruker, 1998)'
_computing_data_reduction     'SMART (Bruker, 1998)'
_computing_structure_solution     'SHELXS97 (Sheldrick, 2008)'
_computing_structure_refinement     'SHELXL97 (Sheldrick, 2008)'
_computing_molecular_graphics     'ORTEP-3 (Farrugia, 1997)'
_computing_publication_material     'WinGX (Farrugia, 1999)'
loop_
    _atom_site_type_symbol
    _atom_site_label
    _atom_site_fract_x
    _atom_site_fract_y
    _atom_site_fract_z
    _atom_site_U_iso_or_equiv
    _atom_site_thermal_displace_type
    _atom_site_calc_flag
    _atom_site_refinement_flags
    _atom_site_occupancy
    O O1 0.3015(3) 0.7399(3) 0.67173(13) 0.0699(10) Uani . . 1.000
    O O2 0.4685(2) 0.3819(3) 0.37616(16) 0.0749(10) Uani . . 1.000
    N N1 0.2906(3) 0.5196(3) 0.42942(14) 0.0473(10) Uani . . 1.000
    N N4 -0.2039(3) 0.3716(3) 0.39872(13) 0.0444(10) Uani . . 1.000
    C C2 0.1436(4) 0.4598(4) 0.42969(16) 0.0438(10) Uani . . 1.000
    C C3 -0.1969(4) 0.2289(4) 0.4092(2) 0.0647(16) Uani . . 1.000
    C C5 -0.2164(3) 0.4504(4) 0.45746(15) 0.0466(12) Uani . . 1.000
    C C6 -0.0883(3) 0.4396(4) 0.50880(17) 0.0578(13) Uani . . 1.000
    C C7 0.0731(4) 0.4847(4) 0.48818(15) 0.0465(12) Uani . . 1.000
    C C8 0.1799(4) 0.5612(4) 0.52547(15) 0.0451(11) Uani . . 1.000
    C C9 0.1706(4) 0.6143(4) 0.58812(16) 0.0478(10) Uani . . 1.000
    C C10 0.2951(4) 0.6835(4) 0.61088(18) 0.0529(13) Uani . . 1.000
    C C11 0.4272(4) 0.7052(4) 0.5718(2) 0.0566(15) Uani . . 1.000
    C C12 0.4392(4) 0.6560(4) 0.51093(19) 0.0558(15) Uani . . 1.000
    C C13 0.3148(3) 0.5818(3) 0.48816(16) 0.0449(13) Uani . . 1.000
    C C14 -0.0654(4) 0.1689(4) 0.36909(19) 0.0612(15) Uani . . 1.000
    C C15 -0.0987(5) 0.1998(5) 0.2990(2) 0.0750(18) Uani . . 1.000
    C C16 0.0864(3) 0.3789(4) 0.37486(16) 0.0454(12) Uani . . 1.000
    C C17 0.0882(4) 0.2308(4) 0.38900(18) 0.0586(13) Uani . . 1.000
    C C18 -0.2517(6) 0.3734(8) 0.1820(3) 0.140(4) Uani . . 1.000
    C C19 -0.2565(4) 0.3954(7) 0.2521(2) 0.100(3) Uani . . 1.000
    C C20 -0.1088(4) 0.3479(5) 0.28785(18) 0.0602(16) Uani . . 1.000
    C C21 -0.0813(3) 0.4137(4) 0.35298(14) 0.0431(12) Uani . . 1.000
    C C22 0.4069(4) 0.5073(4) 0.37864(17) 0.0572(13) Uani . . 1.000
    C C23 0.1784(5) 0.7078(5) 0.71452(18) 0.0777(16) Uani . . 1.000
    H H2 0.56220 0.38540 0.36695 0.1121 Uiso . . 1.000
    H H3A -0.29665 0.18987 0.39714 0.0776 Uiso . . 1.000
    H H3B -0.17874 0.21105 0.45467 0.0776 Uiso . . 1.000
    H H5A -0.31577 0.42901 0.47796 0.0558 Uiso . . 1.000
    H H5B -0.22240 0.54107 0.44437 0.0558 Uiso . . 1.000
    H H6A -0.12032 0.49033 0.54616 0.0692 Uiso . . 1.000
    H H6B -0.08102 0.34926 0.52234 0.0692 Uiso . . 1.000
    H H9 0.08122 0.60219 0.61337 0.0573 Uiso . . 1.000
    H H11 0.50966 0.75501 0.58804 0.0679 Uiso . . 1.000
    H H12 0.52756 0.67152 0.48556 0.0670 Uiso . . 1.000
    H H14 -0.06143 0.07430 0.37574 0.0738 Uiso . . 1.000
    H H15A -0.19714 0.15943 0.28629 0.0903 Uiso . . 1.000
    H H15B -0.01575 0.16369 0.27219 0.0903 Uiso . . 1.000
    H H16 0.15678 0.39445 0.33813 0.0547 Uiso . . 1.000
    H H17A 0.17411 0.19026 0.36553 0.0701 Uiso . . 1.000
    H H17B 0.10551 0.21657 0.43483 0.0701 Uiso . . 1.000
    H H18A -0.34656 0.40616 0.16267 0.2104 Uiso . . 1.000
    H H18B -0.24268 0.28170 0.17345 0.2104 Uiso . . 1.000
    H H18C -0.16270 0.41811 0.16388 0.2104 Uiso . . 1.000
    H H19A -0.34761 0.35095 0.26980 0.1201 Uiso . . 1.000
    H H19B -0.26962 0.48797 0.26016 0.1201 Uiso . . 1.000
    H H20 -0.01894 0.37112 0.26050 0.0723 Uiso . . 1.000
    H H21 -0.08848 0.50836 0.34730 0.0517 Uiso . . 1.000
    H H22A 0.35897 0.52830 0.33737 0.0686 Uiso . . 1.000
    H H22B 0.49145 0.56900 0.38624 0.0686 Uiso . . 1.000
    H H23A 0.19868 0.74605 0.75608 0.1165 Uiso . . 1.000
    H H23B 0.17177 0.61479 0.71882 0.1165 Uiso . . 1.000
    H H23C 0.08078 0.74087 0.69783 0.1165 Uiso . . 1.000
loop_
    _atom_site_aniso_label
    _atom_site_aniso_U_11
    _atom_site_aniso_U_22
    _atom_site_aniso_U_33
    _atom_site_aniso_U_12
    _atom_site_aniso_U_13
    _atom_site_aniso_U_23
    O1 0.0692(14) 0.082(2) 0.0586(15) -0.0123(17) -0.0034(16) -0.0077(18)
    O2 0.0368(11) 0.078(2) 0.110(2) -0.0021(13) 0.0146(16) -0.023(2)
    N1 0.0333(14) 0.051(2) 0.0577(17) -0.0022(14) 0.0062(15) -0.0010(17)
    N4 0.0345(12) 0.046(2) 0.0527(17) -0.0025(13) 0.0077(14) 0.0075(17)
    C2 0.0309(14) 0.048(2) 0.0525(18) -0.0080(15) 0.0009(16) 0.008(2)
    C3 0.061(2) 0.055(3) 0.078(3) -0.003(2) 0.012(2) 0.011(2)
    C5 0.0295(14) 0.062(3) 0.0484(17) -0.0091(15) 0.0095(16) 0.000(2)
    C6 0.0319(15) 0.087(3) 0.0545(19) -0.0096(18) 0.0043(18) 0.008(2)
    C7 0.0367(15) 0.058(3) 0.0449(16) 0.0021(17) 0.0018(17) 0.007(2)
    C8 0.0375(16) 0.047(2) 0.0508(19) 0.0016(16) -0.0019(16) 0.007(2)
    C9 0.0363(14) 0.052(2) 0.0551(19) 0.0004(16) -0.0013(17) 0.004(2)
    C10 0.0477(17) 0.053(3) 0.058(2) 0.0073(19) -0.007(2) 0.001(2)
    C11 0.0418(15) 0.051(3) 0.077(3) -0.0054(19) -0.003(2) -0.008(2)
    C12 0.0453(18) 0.054(3) 0.068(3) -0.0033(18) 0.005(2) -0.002(2)
    C13 0.0349(16) 0.047(3) 0.0529(19) -0.0033(16) 0.0003(18) 0.004(2)
    C14 0.0517(19) 0.054(3) 0.078(3) 0.002(2) 0.008(2) 0.001(2)
    C15 0.058(2) 0.090(4) 0.077(3) -0.009(2) -0.008(2) -0.022(3)
    C16 0.0328(14) 0.058(3) 0.0455(17) 0.0030(17) 0.0000(17) 0.005(2)
    C17 0.0548(18) 0.055(3) 0.066(2) 0.0097(19) -0.005(2) -0.002(2)
    C18 0.089(4) 0.248(9) 0.084(4) -0.016(5) -0.013(3) 0.027(5)
    C19 0.041(2) 0.198(7) 0.061(3) -0.001(3) -0.0052(19) -0.016(4)
    C20 0.0376(16) 0.089(4) 0.054(2) 0.0018(19) 0.0005(18) 0.002(3)
    C21 0.0339(15) 0.052(3) 0.0433(16) -0.0035(16) 0.0012(16) 0.009(2)
    C22 0.0332(16) 0.081(3) 0.0575(19) -0.0033(18) 0.0057(18) -0.001(3)
    C23 0.077(2) 0.105(4) 0.051(2) -0.002(3) 0.002(2) -0.007(3)
_geom_special_details
;
 Bond distances, angles etc. have been calculated using the
 rounded fractional coordinates. All esds are estimated
 from the variances of the (full) variance-covariance matrix.
 The cell esds are taken into account in the estimation of
 distances, angles and torsion angles
;
loop_
    _geom_bond_atom_site_label_1
    _geom_bond_atom_site_label_2
    _geom_bond_site_symmetry_1
    _geom_bond_site_symmetry_2
    _geom_bond_distance
    _geom_bond_publ_flag
    O1 C10 . . 1.386(5) no
    O1 C23 . . 1.409(5) no
    O2 C22 . . 1.389(5) no
    O2 H2 . . 0.8196 no
    N1 C2 . . 1.392(4) no
    N1 C22 . . 1.447(4) no
    N1 C13 . . 1.387(4) no
    N4 C3 . . 1.480(5) no
    N4 C21 . . 1.472(4) no
    N4 C5 . . 1.463(4) no
    C2 C7 . . 1.374(5) no
    C2 C16 . . 1.486(5) no
    C3 C14 . . 1.522(5) no
    C5 C6 . . 1.525(4) no
    C6 C7 . . 1.509(4) no
    C7 C8 . . 1.426(5) no
    C8 C13 . . 1.398(4) no
    C8 C9 . . 1.407(5) no
    C9 C10 . . 1.358(5) no
    C10 C11 . . 1.401(5) no
    C11 C12 . . 1.360(6) no
    C12 C13 . . 1.385(5) no
    C14 C15 . . 1.510(6) no
    C14 C17 . . 1.509(5) no
    C15 C20 . . 1.538(7) no
    C16 C17 . . 1.547(6) no
    C16 C21 . . 1.537(4) no
    C18 C19 . . 1.467(8) no
    C19 C20 . . 1.536(6) no
    C20 C21 . . 1.524(5) no
    C3 H3A . . 0.9701 no
    C3 H3B . . 0.9701 no
    C5 H5A . . 0.9701 no
    C5 H5B . . 0.9696 no
    C6 H6A . . 0.9702 no
    C6 H6B . . 0.9697 no
    C9 H9 . . 0.9301 no
    C11 H11 . . 0.9299 no
    C12 H12 . . 0.9297 no
    C14 H14 . . 0.9803 no
    C15 H15A . . 0.9697 no
    C15 H15B . . 0.9702 no
    C16 H16 . . 0.9798 no
    C17 H17A . . 0.9703 no
    C17 H17B . . 0.9700 no
    C18 H18A . . 0.9605 no
    C18 H18B . . 0.9598 no
    C18 H18C . . 0.9606 no
    C19 H19A . . 0.9702 no
    C19 H19B . . 0.9701 no
    C20 H20 . . 0.9797 no
    C21 H21 . . 0.9796 no
    C22 H22A . . 0.9698 no
    C22 H22B . . 0.9702 no
    C23 H23A . . 0.9602 no
    C23 H23B . . 0.9595 no
    C23 H23C . . 0.9604 no
loop_
    _geom_contact_atom_site_label_1
    _geom_contact_atom_site_label_2
    _geom_contact_distance
    _geom_contact_site_symmetry_1
    _geom_contact_site_symmetry_2
    _geom_contact_publ_flag
    O2 C3 3.319(4) . 1_655 no
    O2 C5 3.239(4) . 1_655 no
    O2 N4 2.825(3) . 1_655 no
    O2 C16 3.248(3) . . no
    O1 H20 2.8425 . 2_565 no
    O1 H21 2.7735 . 3_566 no
    O2 H3A 2.8371 . 1_655 no
    O2 H5A 2.8329 . 1_655 no
    O2 H16 2.7665 . . no
    O2 H19A 2.7165 . 1_655 no
    N4 O2 2.825(3) . 1_455 no
    N4 H2 2.0984 . 1_455 no
    N4 H19A 2.9397 . . no
    C3 O2 3.319(4) . 1_455 no
    C3 C8 3.431(6) . 3_456 no
    C5 O2 3.239(4) . 1_455 no
    C8 C3 3.431(6) . 3_556 no
    C16 O2 3.248(3) . . no
    C3 H2 2.7441 . 1_455 no
    C3 H6B 2.8223 . . no
    C5 H2 2.7362 . 1_455 no
    C6 H9 3.0870 . . no
    C6 H3B 2.7084 . . no
    C7 H17B 2.9751 . . no
    C8 H3A 3.0377 . 3_556 no
    C8 H12 3.0396 . 3_466 no
    C8 H3B 3.0667 . 3_556 no
    C9 H23B 2.7024 . . no
    C9 H23C 2.7226 . . no
    C9 H6A 2.9124 . . no
    C9 H14 3.0798 . 3_556 no
    C9 H12 2.9363 . 3_466 no
    C10 H5B 3.0501 . 3_566 no
    C10 H14 2.9242 . 3_556 no
    C11 H5B 2.9150 . 3_566 no
    C11 H14 3.0658 . 3_556 no
    C11 H18C 3.0380 . 2_565 no
    C12 H22B 2.7640 . . no
    C15 H16 3.0582 . . no
    C15 H18B 2.9902 . . no
    C16 H22A 2.8834 . . no
    C18 H23C 3.0500 . 2_464 no
    C19 H2 2.8326 . 1_455 no
    C21 H2 3.0574 . 1_455 no
    C22 H12 2.9621 . . no
    C22 H16 2.5611 . . no
    C23 H9 2.4957 . . no
    C23 H16 3.0973 . 2_565 no
    C23 H19A 3.0941 . 2_465 no
    H2 N4 2.0984 . 1_655 no
    H2 C3 2.7441 . 1_655 no
    H2 C5 2.7362 . 1_655 no
    H2 C19 2.8326 . 1_655 no
    H2 C21 3.0574 . 1_655 no
    H2 H3A 2.4183 . 1_655 no
    H2 H5A 2.5581 . 1_655 no
    H2 H19A 2.1788 . 1_655 no
    H3A O2 2.8371 . 1_455 no
    H3A H2 2.4183 . 1_455 no
    H3A H15A 2.4629 . . no
    H3A C8 3.0377 . 3_456 no
    H3B C6 2.7084 . . no
    H3B H5A 2.5657 . . no
    H3B H6B 2.1577 . . no
    H3B H17B 2.4511 . . no
    H3B C8 3.0667 . 3_456 no
    H5A O2 2.8329 . 1_455 no
    H5A H2 2.5581 . 1_455 no
    H5A H3B 2.5657 . . no
    H5A H17B 2.4346 . 3_456 no
    H5B H21 2.3315 . . no
    H5B C10 3.0501 . 3_466 no
    H5B C11 2.9150 . 3_466 no
    H6A C9 2.9124 . . no
    H6A H9 2.4861 . . no
    H6B C3 2.8223 . . no
    H6B H3B 2.1577 . . no
    H9 C6 3.0870 . . no
    H9 C23 2.4957 . . no
    H9 H6A 2.4861 . . no
    H9 H23B 2.3157 . . no
    H9 H23C 2.2520 . . no
    H9 H18A 2.2414 . 2_465 no
    H12 C22 2.9621 . . no
    H12 H22B 2.3273 . . no
    H12 C8 3.0396 . 3_566 no
    H12 C9 2.9363 . 3_566 no
    H14 C9 3.0798 . 3_456 no
    H14 C10 2.9242 . 3_456 no
    H14 C11 3.0658 . 3_456 no
    H15A H3A 2.4629 . . no
    H15A H19A 2.3682 . . no
    H15B H17A 2.5303 . . no
    H16 O2 2.7665 . . no
    H16 C15 3.0582 . . no
    H16 C22 2.5611 . . no
    H16 H20 2.2054 . . no
    H16 H22A 2.1993 . . no
    H16 C23 3.0973 . 2_564 no
    H16 H23A 2.5422 . 2_564 no
    H17A H15B 2.5303 . . no
    H17A H23A 2.5916 . 2_564 no
    H17B C7 2.9751 . . no
    H17B H3B 2.4511 . . no
    H17B H5A 2.4346 . 3_556 no
    H18A H9 2.2414 . 2_464 no
    H18B C15 2.9902 . . no
    H18C H20 2.3908 . . no
    H18C C11 3.0380 . 2_564 no
    H19A O2 2.7165 . 1_455 no
    H19A N4 2.9397 . . no
    H19A H2 2.1788 . 1_455 no
    H19A H15A 2.3682 . . no
    H19A C23 3.0941 . 2_464 no
    H19B H21 2.3791 . . no
    H20 H16 2.2054 . . no
    H20 H18C 2.3908 . . no
    H20 O1 2.8425 . 2_564 no
    H21 H5B 2.3315 . . no
    H21 H19B 2.3791 . . no
    H21 O1 2.7735 . 3_466 no
    H22A C16 2.8834 . . no
    H22A H16 2.1993 . . no
    H22B C12 2.7640 . . no
    H22B H12 2.3273 . . no
    H23A H16 2.5421 . 2_565 no
    H23A H17A 2.5916 . 2_565 no
    H23B C9 2.7024 . . no
    H23B H9 2.3157 . . no
    H23C C9 2.7226 . . no
    H23C H9 2.2520 . . no
    H23C C18 3.0500 . 2_465 no
loop_
    _geom_angle_atom_site_label_1
    _geom_angle_atom_site_label_2
    _geom_angle_atom_site_label_3
    _geom_angle_site_symmetry_1
    _geom_angle_site_symmetry_2
    _geom_angle_site_symmetry_3
    _geom_angle
    _geom_angle_publ_flag
    C10 O1 C23 . . . 116.3(3) no
    C22 O2 H2 . . . 109.52 no
    C2 N1 C13 . . . 109.4(3) no
    C2 N1 C22 . . . 125.3(3) no
    C13 N1 C22 . . . 125.0(3) no
    C3 N4 C5 . . . 115.3(3) no
    C3 N4 C21 . . . 110.8(3) no
    C5 N4 C21 . . . 115.0(3) no
    N1 C2 C16 . . . 122.4(3) no
    C7 C2 C16 . . . 129.2(3) no
    N1 C2 C7 . . . 108.3(3) no
    N4 C3 C14 . . . 110.4(3) no
    N4 C5 C6 . . . 119.1(3) no
    C5 C6 C7 . . . 115.5(3) no
    C2 C7 C8 . . . 107.5(3) no
    C6 C7 C8 . . . 126.5(3) no
    C2 C7 C6 . . . 126.0(3) no
    C7 C8 C13 . . . 107.9(3) no
    C9 C8 C13 . . . 119.7(3) no
    C7 C8 C9 . . . 132.4(3) no
    C8 C9 C10 . . . 118.5(3) no
    O1 C10 C9 . . . 124.3(3) no
    O1 C10 C11 . . . 115.2(3) no
    C9 C10 C11 . . . 120.5(3) no
    C10 C11 C12 . . . 122.3(3) no
    C11 C12 C13 . . . 117.5(3) no
    N1 C13 C8 . . . 107.0(3) no
    C8 C13 C12 . . . 121.4(3) no
    N1 C13 C12 . . . 131.6(3) no
    C3 C14 C15 . . . 107.5(3) no
    C15 C14 C17 . . . 109.6(3) no
    C3 C14 C17 . . . 108.5(3) no
    C14 C15 C20 . . . 111.2(4) no
    C2 C16 C17 . . . 113.6(3) no
    C2 C16 C21 . . . 113.5(3) no
    C17 C16 C21 . . . 107.0(3) no
    C14 C17 C16 . . . 110.7(3) no
    C18 C19 C20 . . . 113.8(4) no
    C15 C20 C21 . . . 107.2(3) no
    C19 C20 C21 . . . 114.2(4) no
    C15 C20 C19 . . . 115.5(4) no
    N4 C21 C16 . . . 113.5(3) no
    C16 C21 C20 . . . 107.4(3) no
    N4 C21 C20 . . . 109.2(3) no
    O2 C22 N1 . . . 111.4(3) no
    N4 C3 H3A . . . 109.57 no
    N4 C3 H3B . . . 109.56 no
    C14 C3 H3A . . . 109.57 no
    C14 C3 H3B . . . 109.57 no
    H3A C3 H3B . . . 108.08 no
    N4 C5 H5A . . . 107.53 no
    N4 C5 H5B . . . 107.56 no
    C6 C5 H5A . . . 107.52 no
    C6 C5 H5B . . . 107.55 no
    H5A C5 H5B . . . 107.04 no
    C5 C6 H6A . . . 108.37 no
    C5 C6 H6B . . . 108.42 no
    C7 C6 H6A . . . 108.40 no
    C7 C6 H6B . . . 108.44 no
    H6A C6 H6B . . . 107.47 no
    C8 C9 H9 . . . 120.72 no
    C10 C9 H9 . . . 120.77 no
    C10 C11 H11 . . . 118.88 no
    C12 C11 H11 . . . 118.78 no
    C11 C12 H12 . . . 121.28 no
    C13 C12 H12 . . . 121.25 no
    C3 C14 H14 . . . 110.42 no
    C15 C14 H14 . . . 110.40 no
    C17 C14 H14 . . . 110.38 no
    C14 C15 H15A . . . 109.40 no
    C14 C15 H15B . . . 109.39 no
    C20 C15 H15A . . . 109.43 no
    C20 C15 H15B . . . 109.37 no
    H15A C15 H15B . . . 108.01 no
    C2 C16 H16 . . . 107.50 no
    C17 C16 H16 . . . 107.47 no
    C21 C16 H16 . . . 107.47 no
    C14 C17 H17A . . . 109.54 no
    C14 C17 H17B . . . 109.54 no
    C16 C17 H17A . . . 109.49 no
    C16 C17 H17B . . . 109.50 no
    H17A C17 H17B . . . 108.06 no
    C19 C18 H18A . . . 109.51 no
    C19 C18 H18B . . . 109.56 no
    C19 C18 H18C . . . 109.50 no
    H18A C18 H18B . . . 109.45 no
    H18A C18 H18C . . . 109.38 no
    H18B C18 H18C . . . 109.44 no
    C18 C19 H19A . . . 108.82 no
    C18 C19 H19B . . . 108.86 no
    C20 C19 H19A . . . 108.77 no
    C20 C19 H19B . . . 108.75 no
    H19A C19 H19B . . . 107.64 no
    C15 C20 H20 . . . 106.43 no
    C19 C20 H20 . . . 106.40 no
    C21 C20 H20 . . . 106.43 no
    N4 C21 H21 . . . 108.88 no
    C16 C21 H21 . . . 108.85 no
    C20 C21 H21 . . . 108.85 no
    O2 C22 H22A . . . 109.35 no
    O2 C22 H22B . . . 109.29 no
    N1 C22 H22A . . . 109.39 no
    N1 C22 H22B . . . 109.36 no
    H22A C22 H22B . . . 107.99 no
    O1 C23 H23A . . . 109.46 no
    O1 C23 H23B . . . 109.51 no
    O1 C23 H23C . . . 109.47 no
    H23A C23 H23B . . . 109.49 no
    H23A C23 H23C . . . 109.41 no
    H23B C23 H23C . . . 109.48 no
loop_
    _geom_torsion_atom_site_label_1
    _geom_torsion_atom_site_label_2
    _geom_torsion_atom_site_label_3
    _geom_torsion_atom_site_label_4
    _geom_torsion_site_symmetry_1
    _geom_torsion_site_symmetry_2
    _geom_torsion_site_symmetry_3
    _geom_torsion_site_symmetry_4
    _geom_torsion
    _geom_torsion_publ_flag
    C23 O1 C10 C9 . . . . 8.4(6) no
    C23 O1 C10 C11 . . . . -173.2(4) no
    C13 N1 C2 C16 . . . . -176.6(3) no
    C13 N1 C2 C7 . . . . 0.6(4) no
    C22 N1 C2 C7 . . . . 174.5(3) no
    C2 N1 C13 C12 . . . . -178.5(4) no
    C22 N1 C13 C12 . . . . 7.5(6) no
    C2 N1 C22 O2 . . . . -68.4(4) no
    C13 N1 C22 O2 . . . . 104.6(4) no
    C22 N1 C2 C16 . . . . -2.7(6) no
    C22 N1 C13 C8 . . . . -174.4(3) no
    C2 N1 C13 C8 . . . . -0.5(4) no
    C5 N4 C21 C16 . . . . 74.8(4) no
    C3 N4 C21 C16 . . . . -58.2(4) no
    C5 N4 C21 C20 . . . . -165.3(3) no
    C5 N4 C3 C14 . . . . -133.2(3) no
    C21 N4 C3 C14 . . . . -0.3(4) no
    C21 N4 C5 C6 . . . . -72.2(4) no
    C3 N4 C21 C20 . . . . 61.6(4) no
    C3 N4 C5 C6 . . . . 58.7(4) no
    N1 C2 C7 C6 . . . . 179.2(3) no
    C7 C2 C16 C17 . . . . -70.8(5) no
    N1 C2 C16 C17 . . . . 105.7(4) no
    C16 C2 C7 C8 . . . . 176.5(4) no
    N1 C2 C16 C21 . . . . -131.7(3) no
    C16 C2 C7 C6 . . . . -3.8(7) no
    N1 C2 C7 C8 . . . . -0.5(4) no
    C7 C2 C16 C21 . . . . 51.7(5) no
    N4 C3 C14 C17 . . . . 59.5(4) no
    N4 C3 C14 C15 . . . . -59.0(4) no
    N4 C5 C6 C7 . . . . 64.4(5) no
    C5 C6 C7 C8 . . . . 137.5(4) no
    C5 C6 C7 C2 . . . . -42.2(6) no
    C2 C7 C8 C9 . . . . -180.0(4) no
    C6 C7 C8 C13 . . . . -179.5(3) no
    C6 C7 C8 C9 . . . . 0.3(7) no
    C2 C7 C8 C13 . . . . 0.2(4) no
    C7 C8 C13 C12 . . . . 178.5(3) no
    C7 C8 C13 N1 . . . . 0.2(4) no
    C13 C8 C9 C10 . . . . -0.7(6) no
    C7 C8 C9 C10 . . . . 179.5(4) no
    C9 C8 C13 N1 . . . . -179.7(3) no
    C9 C8 C13 C12 . . . . -1.4(5) no
    C8 C9 C10 C11 . . . . 2.3(6) no
    C8 C9 C10 O1 . . . . -179.5(4) no
    O1 C10 C11 C12 . . . . 179.7(4) no
    C9 C10 C11 C12 . . . . -1.8(6) no
    C10 C11 C12 C13 . . . . -0.2(6) no
    C11 C12 C13 C8 . . . . 1.8(5) no
    C11 C12 C13 N1 . . . . 179.6(4) no
    C17 C14 C15 C20 . . . . -59.4(4) no
    C3 C14 C17 C16 . . . . -62.3(4) no
    C3 C14 C15 C20 . . . . 58.3(4) no
    C15 C14 C17 C16 . . . . 54.8(4) no
    C14 C15 C20 C19 . . . . -128.7(3) no
    C14 C15 C20 C21 . . . . -0.1(4) no
    C2 C16 C21 C20 . . . . 166.7(3) no
    C17 C16 C21 N4 . . . . 53.7(4) no
    C2 C16 C21 N4 . . . . -72.4(4) no
    C2 C16 C17 C14 . . . . 133.0(3) no
    C17 C16 C21 C20 . . . . -67.2(4) no
    C21 C16 C17 C14 . . . . 6.9(4) no
    C18 C19 C20 C21 . . . . 157.5(5) no
    C18 C19 C20 C15 . . . . -77.5(6) no
    C19 C20 C21 N4 . . . . 68.8(5) no
    C19 C20 C21 C16 . . . . -167.7(4) no
    C15 C20 C21 C16 . . . . 63.0(4) no
    C15 C20 C21 N4 . . . . -60.5(4) no
loop_
    _geom_hbond_atom_site_label_D
    _geom_hbond_atom_site_label_H
    _geom_hbond_atom_site_label_A
    _geom_hbond_site_symmetry_A
    _geom_hbond_distance_DH
    _geom_hbond_distance_HA
    _geom_hbond_distance_DA
    _geom_hbond_angle_DHA
    _geom_hbond_publ_flag
    O2 H2 N4 1_655 0.8200 2.1000 2.825(3) 148.00 yes
data_global
_journal_date_recd_electronic     2008-07-29
_journal_date_accepted     2008-08-06
_journal_name_full     'Acta Crystallographica, Section E'
_journal_year     2008
_journal_volume     64
_journal_issue      9
_journal_page_first     o1739
_journal_page_last     o1739
_journal_paper_category     QO
_journal_coeditor_code     ZL2132
_publ_contact_author_name     'Damak, Mohamed'
_publ_contact_author_address
;
Laboratoire de chimie des Substances Naturelles,
Facult\'e des Sciences de Sfax, BP 1171,
3000, Sfax, Tunisie
;
_publ_contact_author_email     mohamed.damak@fss.rnu.tn
_publ_contact_author_fax     '(216) 74 27 44 37'
_publ_contact_author_phone     '(216) 74 27 64 00'
_publ_section_title
;
16-Hydroxymethyl-12-methoxyibogamine
;
loop_
    _publ_author_name
    _publ_author_address
    'Jarraya, Raoudha Mezghani '
;
Laboratoire de Chimie des Substances Naturelles
Facult\'e des Sciences de Sfax
BP 1171
3000 Sfax
Tunisia
;
    'Bouaziz, Amira'
;
Laboratoire de Chimie des Substances Naturelles
Facult\'e des Sciences de Sfax
BP 1171
3000 Sfax
Tunisia
;
    'Hamdi, Besma'
;
Laboratoire des Sciences de Materiaux et d'Environnement,
Facult\'e des Sciences de Sfax, BP 1171, 3000 Sfax
Tunisia
;
    'Ben Salah, Abdelhamid'
;
Laboratoire des Sciences de Materiaux et d'Environnement,
Facult\'e des Sciences de Sfax, BP 1171, 3000 Sfax
Tunisia
;
    'Damak, Mohamed'
;
Laboratoire de Chimie des Substances Naturelles
Facult\'e des Sciences de Sfax
BP 1171
3000 Sfax
Tunisia
;
