# Supplementary material for: N-(Hydroxymethyl)ibogaine
Source: Acta Crystallogr Sect E Struct Rep Online. 2008 Aug 9;64(Pt 9):o1739. doi: 10.1107/S1600536808025324 (PMC2960727; doi:10.1107/S1600536808025324)
Supplement: Supplementary file 2 [file e-64-o1739-Isup2.hkl]

#
# h,k,l, Fc-squared, Fo-squared, sigma(Fo-squared) and status flag
#
data_I
_shelx_title ' RAODHA2_0ma in P2(1)2(1)2(1)'
_shelx_refln_list_code          4
_shelx_F_calc_maximum      130.93
_exptl_crystal_F_000       736.00
_reflns_d_resolution_high  0.7986
 
loop_
 _symmetry_equiv_pos_as_xyz
 'x, y, z'
 '-x+1/2, -y, z+1/2'
 '-x, y+1/2, -z+1/2'
 'x+1/2, -y+1/2, -z'
 
_cell_length_a     8.4990
_cell_length_b    10.2537
_cell_length_c    20.6761
_cell_angle_alpha  90.000
_cell_angle_beta   90.000
_cell_angle_gamma  90.000
 
_shelx_F_squared_multiplier     1.000
 
loop_
 _refln_index_h
 _refln_index_k
 _refln_index_l
 _refln_F_squared_calc
 _refln_F_squared_meas
 _refln_F_squared_sigma
 _refln_observed_status
   2   0   0     4804.08     4789.94     37.68 o
   4   0   0      138.54      149.59      7.28 o
   6   0   0      983.94      927.76     24.04 o
   8   0   0      982.40      884.85     32.62 o
  10   0   0      203.61      242.38     24.68 o
   1   1   0     2396.56     2184.53     15.55 o
   2   1   0      595.08      517.83     33.40 o
   3   1   0     2501.50     2634.11     27.13 o
   4   1   0        7.87        7.65      0.32 o
   5   1   0      145.46      139.59      4.48 o
   6   1   0        0.65        0.65      0.02 o
   7   1   0      660.85      670.54     28.54 o
   8   1   0       23.11       22.06      1.57 o
   9   1   0       23.60       29.96      2.87 o
  10   1   0        7.06        7.13      0.40 o
   0   2   0        5.27        5.07      0.27 o
   1   2   0     1039.76      919.68     55.00 o
   2   2   0       41.83       48.17      2.80 o
   3   2   0      594.26      510.80      9.55 o
   4   2   0       20.83       20.14      2.28 o
   5   2   0      215.39      252.20     12.91 o
   6   2   0        9.98        9.82      3.11 o
   7   2   0      484.77      462.82     10.35 o
   8   2   0        8.68        9.77      0.67 o
   9   2   0       71.86       70.97      1.67 o
  10   2   0        0.30        0.31      0.03 o
   1   3   0       14.97       15.20      0.23 o
   2   3   0      900.68      826.69     22.90 o
   3   3   0      339.34      327.83     11.99 o
   4   3   0      145.57      139.25      6.44 o
   5   3   0      182.58      173.23      8.15 o
   6   3   0      208.69      202.79     12.75 o
   7   3   0      144.29      147.96      7.64 o
   8   3   0       31.36       33.03      2.07 o
   9   3   0        3.07        3.15      0.14 o
  10   3   0        4.75        5.01      0.42 o
   0   4   0       79.08       79.05      1.43 o
   1   4   0      918.46      850.22     12.63 o
   2   4   0      506.57      518.32     39.06 o
   3   4   0      243.57      236.97     12.22 o
   4   4   0      186.83      197.10      6.64 o
   5   4   0       96.45       91.82      2.20 o
   6   4   0        8.26        9.87      0.81 o
   7   4   0       40.61       36.41      6.26 o
   8   4   0        0.88        0.90      0.12 o
   9   4   0       12.75       12.57      0.20 o
  10   4   0       12.45       12.14      1.41 o
   1   5   0     1900.53     1924.66     16.92 o
   2   5   0      397.95      403.05     21.34 o
   3   5   0        7.80       17.40      8.88 o
   4   5   0       17.90       17.52      3.96 o
   5   5   0      189.97      188.51     11.51 o
   6   5   0        0.99        1.00      0.04 o
   7   5   0       69.38       65.75     15.97 o
   8   5   0       15.08       19.44      1.85 o
   9   5   0       99.96       94.62      1.68 o
   0   6   0       31.92       38.95      6.77 o
   1   6   0       55.86       56.93      1.24 o
   2   6   0      285.43      298.44     42.10 o
   3   6   0        7.61        7.82      0.10 o
   4   6   0        1.44        1.36      0.12 o
   5   6   0       37.56       36.66      4.83 o
   6   6   0      128.75      159.97     44.32 o
   7   6   0        4.41        4.55      0.09 o
   8   6   0        6.75        7.32      0.20 o
   9   6   0        0.34        0.34      0.03 o
   1   7   0      109.77      111.85      3.88 o
   2   7   0       52.89       51.26     13.31 o
   3   7   0      382.81      420.75     29.01 o
   4   7   0       26.32       20.90      7.17 o
   5   7   0      264.99      274.21     18.88 o
   6   7   0       45.57       41.68      8.16 o
   7   7   0       62.32       55.45      5.78 o
   8   7   0       25.68       22.15      3.46 o
   0   8   0       57.46       57.89     14.93 o
   1   8   0      126.52      114.41     12.81 o
   2   8   0        2.93       -2.99     10.51 o
   3   8   0       83.98      105.63     39.06 o
   4   8   0       10.10        4.55      9.74 o
   5   8   0        5.26       -0.41      9.67 o
   6   8   0        5.75        5.70      0.11 o
   7   8   0        0.78        0.78      0.10 o
   8   8   0        1.55        1.53      0.04 o
   1   9   0       34.84       44.75     15.33 o
   2   9   0       50.32       50.09     21.62 o
   3   9   0        4.18       21.25     14.65 o
   4   9   0       80.73       94.83     15.74 o
   5   9   0        0.23        3.16     14.02 o
   6   9   0       14.71        7.79     15.12 o
   7   9   0        2.97       18.38     16.99 o
   0  10   0        0.02       19.56     21.32 o
   1  10   0        0.00       -6.61     11.28 o
   2  10   0       14.48        1.71     12.71 o
   3  10   0        1.10       -8.84     23.18 o
   4  10   0        0.62       11.82     15.29 o
   5  10   0        2.38        5.87     16.37 o
   6  10   0        4.69      -22.54     29.47 o
   1  11   0       13.43      -10.98     20.92 o
   2  11   0       18.72       17.68     16.01 o
   3  11   0        3.33        8.40     16.01 o
   4  11   0       18.19       23.99     18.88 o
   5  11   0       10.95       10.09     16.86 o
   0  12   0        3.37       -8.82     21.28 o
   1  12   0        2.79       36.62     27.28 o
   2  12   0        4.72       -3.29     16.22 o
   3  12   0        6.58       13.13     24.83 o
   1   0   1     5393.45     5333.18     42.86 o
   2   0   1     4611.59     4470.62     25.80 o
   3   0   1      568.27      545.72     10.07 o
   4   0   1        0.24        5.06      3.21 o
   5   0   1      452.82      511.41     11.99 o
   6   0   1     1815.83     1793.76     23.06 o
   7   0   1      338.19      355.32     19.39 o
   8   0   1      466.19      456.56     27.51 o
   9   0   1       29.36       38.55     10.69 o
  10   0   1       20.18       58.91     18.31 o
   0   1   1      482.16      500.80     10.41 o
   1   1   1      419.73      406.82      4.35 o
   2   1   1     1512.97     1449.13     11.80 o
   3   1   1     1255.98     1221.07     12.95 o
   4   1   1      128.48      153.54      5.88 o
   5   1   1      289.05      298.40      8.15 o
   6   1   1      198.43      200.28      7.17 o
   7   1   1      250.16      237.58      8.41 o
   8   1   1       29.71       21.53      5.89 o
   9   1   1        3.26        5.59      7.77 o
  10   1   1       11.49       13.24     10.78 o
   0   2   1    17142.42    17933.81     93.51 o
   1   2   1     8410.42     8546.41     41.06 o
   2   2   1     1212.44     1130.48     12.60 o
   3   2   1      481.68      543.78     11.48 o
   4   2   1       90.14       84.03      5.59 o
   5   2   1       37.45       34.79      5.38 o
   6   2   1       25.53       34.42      6.10 o
   7   2   1      243.29      240.35     10.32 o
   8   2   1      121.26      140.29     11.02 o
   9   2   1      244.86      253.83     11.77 o
  10   2   1       21.28       33.66      7.02 o
   0   3   1      591.95      550.12     21.11 o
   1   3   1     5552.66     5508.72     60.31 o
   2   3   1     1227.45     1186.65     25.30 o
   3   3   1      602.53      578.29     10.38 o
   4   3   1       94.25       95.00      4.20 o
   5   3   1      160.69      171.71      6.34 o
   6   3   1      318.26      307.38      9.63 o
   7   3   1       80.28       82.06      7.21 o
   8   3   1       94.74       88.69      7.95 o
   9   3   1       65.56       90.62      9.09 o
  10   3   1        8.45        9.86      7.35 o
   0   4   1      256.20      274.69     16.36 o
   1   4   1      654.95      608.56     11.45 o
   2   4   1      181.42      177.02     10.80 o
   3   4   1      260.57      269.16      9.31 o
   4   4   1      587.75      613.88     10.96 o
   5   4   1      172.24      163.76      6.68 o
   6   4   1       59.68       61.67      4.60 o
   7   4   1       46.85       46.04      7.26 o
   8   4   1       34.93       26.98      6.53 o
   9   4   1       72.84       56.44      9.12 o
  10   4   1        5.27       -1.19      7.21 o
   0   5   1        9.85        8.85      5.90 o
   1   5   1      921.94      992.62     16.33 o
   2   5   1      222.02      205.72     18.26 o
   3   5   1      468.15      458.90     14.19 o
   4   5   1       81.75       68.94      5.37 o
   5   5   1       10.79       11.32      5.21 o
   6   5   1      144.23      140.66     12.33 o
   7   5   1      238.03      219.81     11.87 o
   8   5   1       12.69       15.41      8.40 o
   9   5   1        2.15       10.49     10.67 o
   0   6   1      828.42      835.36     21.58 o
   1   6   1       60.36       62.91      6.61 o
   2   6   1      100.31       93.59      9.98 o
   3   6   1       54.39       44.99     13.73 o
   4   6   1        9.26        6.13      5.46 o
   5   6   1      121.39      136.07     12.73 o
   6   6   1       48.16       78.09     11.74 o
   7   6   1       16.52        3.15      8.10 o
   8   6   1        0.23       -1.67      9.23 o
   9   6   1       25.05       27.28     11.15 o
   0   7   1       46.26       43.26      8.90 o
   1   7   1       32.68       19.46      5.78 o
   2   7   1       44.78       44.16     11.42 o
   3   7   1      120.19      126.62     12.59 o
   4   7   1       70.80       60.13      8.25 o
   5   7   1        6.59        5.30      6.59 o
   6   7   1       16.56       12.54     11.34 o
   7   7   1        0.73        1.28      9.55 o
   8   7   1       11.85        7.09     16.49 o
   0   8   1       35.48       40.27     11.63 o
   1   8   1       29.19       34.41      8.02 o
   2   8   1       34.75       32.89      9.47 o
   3   8   1      129.93      135.41     14.02 o
   4   8   1      128.44      139.50     14.58 o
   5   8   1       13.83       15.23      8.32 o
   6   8   1        4.29       -9.35      9.35 o
   7   8   1        1.30       14.14     11.13 o
   8   8   1       32.90       29.58     18.28 o
   0   9   1      119.56       93.21     13.86 o
   1   9   1        7.44        0.50      7.15 o
   2   9   1       24.60       16.36      9.43 o
   3   9   1       71.86       72.96     12.70 o
   4   9   1        6.56        4.18      7.71 o
   5   9   1        6.69       -0.40      9.50 o
   6   9   1       12.49        5.47     11.08 o
   7   9   1        2.44       11.27     12.36 o
   0  10   1        9.68       15.84     14.67 o
   1  10   1        9.39        2.05      8.19 o
   2  10   1        7.34        8.13     14.44 o
   3  10   1       22.35       19.17     14.17 o
   4  10   1        2.80       12.29      9.83 o
   5  10   1        6.38       10.94     11.57 o
   6  10   1        4.75        9.02     12.29 o
   0  11   1        3.11      -11.57     11.57 o
   1  11   1        2.94       13.06     12.33 o
   2  11   1        1.50      -10.48     10.48 o
   3  11   1       61.13       54.43     14.16 o
   4  11   1        0.54      -10.11     11.63 o
   5  11   1       21.27       18.63     13.61 o
   0  12   1        1.38       -4.67     23.78 o
   1  12   1        0.55      -12.45     12.45 o
   2  12   1       16.04       10.26     14.43 o
   3  12   1       24.38       46.51     14.72 o
   0   0   2     6321.47     6749.46     58.49 o
   1   0   2     5437.23     5880.53    120.74 o
   2   0   2      207.39      227.70      5.84 o
   3   0   2     1058.25     1030.64     10.23 o
   4   0   2       79.41       88.77      5.32 o
   5   0   2       20.54       16.86      3.60 o
   6   0   2       38.74       40.26      4.51 o
   7   0   2      155.89      141.44     10.14 o
   8   0   2      521.36      524.92     18.88 o
   9   0   2      168.36      184.11     14.45 o
  10   0   2       12.59       11.99     12.63 o
   0   1   2     6328.74     6491.74     69.56 o
   1   1   2     7696.02     8100.48     53.53 o
   2   1   2     1933.66     1783.97     12.02 o
   3   1   2     1304.25     1266.92     11.78 o
   4   1   2      801.44      818.24     11.02 o
   5   1   2      376.61      412.96      8.64 o
   6   1   2      136.73      133.51      6.37 o
   7   1   2       96.24       93.86      7.41 o
   8   1   2        2.88        1.83      5.06 o
   9   1   2        0.99        0.36      6.20 o
  10   1   2       40.40       45.06     12.11 o
   0   2   2    11161.92    11006.64    126.94 o
   1   2   2     7996.21     7975.19     51.60 o
   2   2   2     1503.77     1344.90     10.96 o
   3   2   2       35.59       35.09      3.46 o
   4   2   2      144.98      135.77      5.84 o
   5   2   2       23.75       15.33      4.46 o
   6   2   2      275.23      304.04      9.30 o
   7   2   2      223.37      245.90      9.38 o
   8   2   2       46.15       40.16      7.26 o
   9   2   2       30.48       30.03      7.37 o
  10   2   2       73.98       81.95      8.23 o
   0   3   2     7869.54     7522.98    133.86 o
   1   3   2      579.84      610.37     11.93 o
   2   3   2      847.26      729.19     19.24 o
   3   3   2     1485.19     1453.81     12.94 o
   4   3   2       95.58       90.38      6.43 o
   5   3   2      147.22      137.21      5.93 o
   6   3   2       62.79       57.94      5.87 o
   7   3   2      149.79      158.60      8.32 o
   8   3   2       64.24       58.10      7.90 o
   9   3   2        5.28       12.98      7.96 o
  10   3   2        0.93        7.29      7.77 o
   0   4   2      465.07      449.26     12.23 o
   1   4   2      268.91      260.10     11.30 o
   2   4   2      353.52      369.74     11.81 o
   3   4   2      206.77      207.15      8.48 o
   4   4   2      207.02      222.10      7.45 o
   5   4   2       60.95       62.74      6.39 o
   6   4   2      175.03      159.92      6.57 o
   7   4   2       31.69       25.38      5.47 o
   8   4   2       29.69       17.73      6.19 o
   9   4   2       73.96       68.80     11.17 o
  10   4   2        0.25        5.77      7.27 o
   0   5   2     2375.93     2385.45     79.54 o
   1   5   2      158.61      131.84      9.15 o
   2   5   2      282.81      289.32     13.82 o
   3   5   2       80.96       85.00      8.36 o
   4   5   2       17.31       19.34      4.35 o
   5   5   2       71.22       65.82     10.39 o
   6   5   2       73.20       60.54      7.86 o
   7   5   2        6.75       13.42      7.13 o
   8   5   2       98.03       90.73     11.60 o
   9   5   2        6.88       16.74     10.63 o
   0   6   2        0.18        4.96      6.59 o
   1   6   2      380.87      405.23     13.28 o
   2   6   2       65.15       77.33      8.64 o
   3   6   2       99.11      114.71     12.34 o
   4   6   2       95.91       94.27      8.19 o
   5   6   2       61.50       39.57      7.36 o
   6   6   2       79.70       68.47     11.32 o
   7   6   2       11.17        4.16      7.90 o
   8   6   2       12.67        6.45      8.62 o
   9   6   2       17.02        3.75     10.84 o
   0   7   2      953.21      952.03     28.50 o
   1   7   2       23.76       29.96      6.75 o
   2   7   2      121.23      130.51     10.92 o
   3   7   2      146.93      153.79     13.66 o
   4   7   2        4.32       14.40      6.46 o
   5   7   2       50.76       69.70     10.19 o
   6   7   2       13.91       16.53     10.93 o
   7   7   2       56.02       29.95     10.89 o
   8   7   2       15.56       12.18     13.06 o
   0   8   2       56.03       74.49     13.26 o
   1   8   2       52.20       46.97      9.83 o
   2   8   2      111.83      117.92     11.60 o
   3   8   2      226.58      214.04     16.57 o
   4   8   2      115.98      128.73     11.71 o
   5   8   2      100.42       94.10     11.90 o
   6   8   2        4.71       -5.10     10.99 o
   7   8   2       25.32       23.95     11.79 o
   8   8   2        4.64       25.63     14.32 o
   0   9   2        7.88       13.29     10.35 o
   1   9   2        9.21        2.94      6.92 o
   2   9   2       39.44       39.46     10.42 o
   3   9   2       56.78       59.00     11.45 o
   4   9   2       38.46       46.97     10.54 o
   5   9   2       23.56       28.98      9.98 o
   6   9   2       26.66        9.95     12.12 o
   7   9   2       15.72       12.81     12.33 o
   0  10   2       16.48       27.44     12.55 o
   1  10   2        0.32       10.84      8.95 o
   2  10   2        9.07       10.61     11.27 o
   3  10   2       12.87        9.82      9.89 o
   4  10   2       14.75       28.40     10.55 o
   5  10   2        7.27       18.73     12.04 o
   6  10   2        2.83      -10.73     10.73 o
   0  11   2        1.39        5.97     15.60 o
   1  11   2        8.17        6.21     12.13 o
   2  11   2       13.15        9.65     11.62 o
   3  11   2       25.41        6.87     13.55 o
   4  11   2        4.73        9.96     11.15 o
   5  11   2        7.26       -0.42     12.51 o
   0  12   2        1.01      -15.67     15.67 o
   1  12   2        2.54       -1.50     13.21 o
   2  12   2        6.48        7.70     16.50 o
   3  12   2       19.26       25.26     15.71 o
   1   0   3      883.39      808.55      8.80 o
   2   0   3     1173.07     1212.94     12.44 o
   3   0   3      977.02      984.39     10.07 o
   4   0   3       86.59       91.58      4.64 o
   5   0   3        2.38        3.27      3.14 o
   6   0   3       22.90       24.07      4.18 o
   7   0   3      331.53      317.93      9.74 o
   8   0   3        0.17       -7.49      7.71 o
   9   0   3        0.14      -11.61     11.61 o
  10   0   3        1.31       -5.64     12.10 o
   0   1   3     2199.45     2206.82     15.89 o
   1   1   3     1701.76     1657.15      9.70 o
   2   1   3     5426.89     5156.63     27.35 o
   3   1   3     2415.84     2345.46     23.58 o
   4   1   3     1147.23     1247.95     16.34 o
   5   1   3      128.98      133.02      5.20 o
   6   1   3      743.45      748.90     15.00 o
   7   1   3      102.94      116.57      6.85 o
   8   1   3       71.31       66.46      6.33 o
   9   1   3        4.86        9.08      7.07 o
  10   1   3        5.07       16.22     11.26 o
   0   2   3     2278.53     2137.88     30.54 o
   1   2   3     3737.79     3360.41     32.85 o
   2   2   3      134.94      154.44      5.60 o
   3   2   3      601.47      601.88      8.51 o
   4   2   3      802.29      825.13     12.54 o
   5   2   3      441.35      432.40     10.79 o
   6   2   3      155.32      170.21      7.53 o
   7   2   3      303.58      303.40     19.89 o
   8   2   3      136.97      149.18      9.58 o
   9   2   3        7.55        3.02      6.76 o
  10   2   3       34.41       37.02      9.87 o
   0   3   3     2083.69     2126.93     34.51 o
   1   3   3     1257.51     1117.77     14.65 o
   2   3   3      635.29      616.48     16.39 o
   3   3   3      153.56      136.30      4.80 o
   4   3   3       47.14       54.62      4.41 o
   5   3   3      243.65      267.64      7.42 o
   6   3   3      271.96      251.97      8.90 o
   7   3   3       94.33       97.47      8.08 o
   8   3   3      273.78      326.38     12.39 o
   9   3   3       66.92       79.38      8.85 o
  10   3   3        5.17        8.18      7.88 o
   0   4   3      356.51      390.60     22.65 o
   1   4   3     1441.96     1411.28     18.57 o
   2   4   3      244.39      226.23     10.03 o
   3   4   3      744.03      755.10     15.30 o
   4   4   3      160.28      148.85     10.80 o
   5   4   3      161.68      161.54      6.42 o
   6   4   3       63.38       61.66      6.53 o
   7   4   3      206.29      200.12     15.41 o
   8   4   3        6.06        2.65      5.67 o
   9   4   3       44.72       32.57      7.58 o
  10   4   3       33.33       18.40      8.34 o
   0   5   3     1787.73     1733.75     31.73 o
   1   5   3      668.15      647.17     14.37 o
   2   5   3      457.26      428.04     12.36 o
   3   5   3      322.58      299.79     12.72 o
   4   5   3      138.80      123.29      7.21 o
   5   5   3      151.48      139.51      8.11 o
   6   5   3      240.99      244.80     11.35 o
   7   5   3       99.34      104.58     10.98 o
   8   5   3       44.43       45.26     10.00 o
   9   5   3        4.49        0.66      9.87 o
   0   6   3      377.45      348.26     26.61 o
   1   6   3       29.21       19.98      5.79 o
   2   6   3      108.09      125.85      9.02 o
   3   6   3       65.01       64.27      7.92 o
   4   6   3       83.51       94.64      8.97 o
   5   6   3       46.39       57.87      9.03 o
   6   6   3       36.61       47.13     10.72 o
   7   6   3       17.34       11.96      9.31 o
   8   6   3       57.48       66.47     10.64 o
   9   6   3       38.76       60.89     12.93 o
   0   7   3       69.89       59.89     10.27 o
   1   7   3        8.17       18.21      6.10 o
   2   7   3       25.10       28.11      7.39 o
   3   7   3       34.24       24.24      9.00 o
   4   7   3      115.46      123.09     11.64 o
   5   7   3       36.05       24.87      8.64 o
   6   7   3       61.46       85.36     12.66 o
   7   7   3        3.26        3.04     11.79 o
   8   7   3        0.69       -7.02     11.98 o
   0   8   3        0.09        5.97      8.73 o
   1   8   3       34.02       31.94      8.48 o
   2   8   3       41.48       32.59      9.05 o
   3   8   3        5.50        1.78      8.41 o
   4   8   3        2.35        4.43      7.76 o
   5   8   3       30.32       27.67      9.40 o
   6   8   3       30.65       34.00     10.51 o
   7   8   3        0.10      -11.37     11.37 o
   8   8   3        3.32       13.34     23.46 o
   0   9   3       49.82       70.74     19.57 o
   1   9   3       31.82       27.08      9.00 o
   2   9   3       51.84       47.51     11.52 o
   3   9   3      108.23       89.73     20.85 o
   4   9   3        7.10        7.95      4.96 o
   5   9   3       20.50        9.35      9.55 o
   6   9   3        0.38       -2.15     10.55 o
   7   9   3        5.92        2.30     13.68 o
   0  10   3        1.26      -10.07     10.07 o
   1  10   3       32.53       22.27      9.42 o
   2  10   3       21.88        6.06     11.90 o
   3  10   3       13.47       10.18     11.37 o
   4  10   3       66.80       59.35     12.34 o
   5  10   3        7.04        8.82     10.09 o
   6  10   3        0.74       16.28     12.85 o
   0  11   3       14.07       11.12     16.73 o
   1  11   3        0.92       -6.55      8.49 o
   2  11   3        1.33      -10.02     11.65 o
   3  11   3       43.33       77.36     27.80 o
   4  11   3        5.56        0.85     10.84 o
   5  11   3        4.26       -3.76     12.35 o
   0  12   3        8.74       13.07     19.91 o
   1  12   3        7.23       -6.10     21.43 o
   2  12   3        3.92       -3.80     13.07 o
   3  12   3       10.12        6.59     14.06 o
   0   0   4     3468.95     3529.96     20.96 o
   1   0   4       53.83       65.41      4.23 o
   2   0   4      873.14      933.84     11.27 o
   3   0   4     2388.90     2396.57     16.12 o
   4   0   4        0.67        1.81      3.18 o
   5   0   4       95.33       88.33      4.76 o
   6   0   4       12.72       14.07      5.06 o
   7   0   4      109.05      100.63      9.05 o
   8   0   4       22.64       14.27      8.57 o
   9   0   4        0.01        6.51     10.70 o
  10   0   4       23.54       45.23     13.55 o
   0   1   4     1952.73     1837.84     42.50 o
   1   1   4     1483.76     1464.31     13.48 o
   2   1   4     2709.84     2655.45     13.02 o
   3   1   4     1120.34     1089.15     11.22 o
   4   1   4      505.66      491.76      8.23 o
   5   1   4     1162.60     1158.28     11.63 o
   6   1   4      217.53      222.16      6.24 o
   7   1   4      148.80      137.53      7.19 o
   8   1   4       98.99       99.63      7.22 o
   9   1   4       25.40       19.22      7.49 o
  10   1   4        1.85       -4.96     10.76 o
   0   2   4     2569.94     2603.42     47.32 o
   1   2   4     1554.02     1456.12     10.84 o
   2   2   4      940.44      932.43     21.79 o
   3   2   4     1136.13     1126.90     10.44 o
   4   2   4      127.26      124.30      5.53 o
   5   2   4       44.63       47.68      4.54 o
   6   2   4       75.31       73.02      5.94 o
   7   2   4       18.31        8.78      5.76 o
   8   2   4      115.52      119.80      9.07 o
   9   2   4       43.15       52.72      8.51 o
  10   2   4       13.35       22.71      9.66 o
   0   3   4     1181.03     1170.10     26.16 o
   1   3   4      199.11      183.55      8.43 o
   2   3   4      657.66      634.30     13.17 o
   3   3   4      339.53      354.11     11.12 o
   4   3   4       20.70       25.86      1.73 o
   5   3   4      103.16      104.95      5.48 o
   6   3   4      201.82      190.18      8.04 o
   7   3   4       30.16       27.47      6.74 o
   8   3   4       14.35       12.36      6.63 o
   9   3   4        6.32        7.83      7.46 o
  10   3   4        0.52       -2.48      7.51 o
   0   4   4      182.87      197.49     14.07 o
   1   4   4     1603.83     1408.86     22.83 o
   2   4   4     1582.82     1532.51     19.82 o
   3   4   4      267.47      263.49      7.70 o
   4   4   4       43.81       37.69      5.52 o
   5   4   4      143.14      140.69      6.41 o
   6   4   4       10.28        4.05      4.36 o
   7   4   4       35.90       30.53      6.33 o
   8   4   4       26.66       31.11      7.06 o
   9   4   4        8.70       12.96      7.23 o
   0   5   4      220.35      243.71     13.92 o
   1   5   4      493.73      543.32     14.70 o
   2   5   4      395.20      387.11     12.06 o
   3   5   4      694.94      690.39     15.96 o
   4   5   4       35.82       40.21      5.80 o
   5   5   4      124.94      140.22     10.64 o
   6   5   4       76.09       85.13      8.41 o
   7   5   4       23.86       39.30      9.02 o
   8   5   4        0.04        6.12      8.64 o
   9   5   4       41.34       51.89     11.78 o
   0   6   4        7.24       10.93      7.47 o
   1   6   4       69.20       60.43      7.91 o
   2   6   4      326.34      360.30     13.56 o
   3   6   4        2.41        3.54      5.69 o
   4   6   4      182.67      196.99     13.90 o
   5   6   4       70.53       87.58     10.82 o
   6   6   4       32.77       28.10     10.29 o
   7   6   4       79.86      100.71     19.50 o
   8   6   4       12.35        9.05     10.09 o
   9   6   4       14.86       11.02     10.76 o
   0   7   4       40.14       57.22     10.93 o
   1   7   4       48.17       50.96     10.53 o
   2   7   4       53.35       35.00      7.28 o
   3   7   4       86.14       90.55     12.08 o
   4   7   4      270.21      254.75     12.43 o
   5   7   4       13.73        4.14      7.50 o
   6   7   4       57.91       26.31      9.57 o
   7   7   4        8.59       16.50     12.44 o
   8   7   4       17.67       10.26     13.21 o
   0   8   4      430.12      435.55     22.77 o
   1   8   4       50.82       45.89      8.72 o
   2   8   4       42.50       38.83      8.98 o
   3   8   4       46.51       46.35     10.54 o
   4   8   4       16.56       19.60      8.04 o
   5   8   4      101.65       97.23     12.27 o
   6   8   4       27.16       34.60     10.50 o
   7   8   4       12.88       11.88     12.78 o
   8   8   4       11.03        2.66     13.92 o
   0   9   4        7.25       -9.02     12.82 o
   1   9   4       59.66       55.64      9.99 o
   2   9   4        2.94        5.14      8.06 o
   3   9   4       55.46       69.08     12.78 o
   4   9   4        4.89        3.57      8.78 o
   5   9   4        9.39        6.07      9.61 o
   6   9   4       19.94       34.32     11.15 o
   7   9   4       40.16       39.15     15.73 o
   0  10   4       45.60       55.16     20.15 o
   1  10   4        0.38       -3.80      8.43 o
   2  10   4        7.84       14.48     10.32 o
   3  10   4       12.10        4.61     12.51 o
   4  10   4       14.51       17.89     10.90 o
   5  10   4        4.94       -6.31      9.53 o
   6  10   4        3.44       -4.76     11.94 o
   0  11   4        5.83       -4.70     23.14 o
   1  11   4        0.19      -10.34     10.34 o
   2  11   4        3.98        4.90     12.27 o
   3  11   4        1.62       20.18     13.77 o
   4  11   4       11.35        4.26     11.98 o
   5  11   4        0.63      -12.71     12.71 o
   0  12   4        8.96       34.02     20.29 o
   1  12   4       11.40       24.59     16.22 o
   2  12   4        1.02        4.43     20.39 o
   3  12   4        0.24       -8.80     13.82 o
   1   0   5       47.19       47.08      4.72 o
   2   0   5      475.05      453.79      8.75 o
   3   0   5     1761.46     1931.44     14.34 o
   4   0   5      412.40      429.52     13.11 o
   5   0   5      142.60      152.30      8.08 o
   6   0   5      889.60      865.26     14.61 o
   7   0   5      157.48      155.09      9.48 o
   8   0   5        0.42       -7.97      9.28 o
   9   0   5        2.36       -4.05     10.98 o
  10   0   5       11.13       12.32     12.23 o
   0   1   5     4817.11     4480.01     82.59 o
   1   1   5     1607.03     1635.53     14.01 o
   2   1   5      581.88      580.75      6.05 o
   3   1   5      960.16     1019.72     11.78 o
   4   1   5     1856.99     1850.21     12.21 o
   5   1   5      114.65      114.62      5.47 o
   6   1   5      187.33      182.75      8.14 o
   7   1   5      111.11      109.94      6.64 o
   8   1   5      110.87      108.29      7.62 o
   9   1   5       27.91       21.19      7.73 o
  10   1   5        1.63       -2.73      9.33 o
   0   2   5       20.62       37.15     10.40 o
   1   2   5       26.24       23.75      2.83 o
   2   2   5      603.18      598.37      9.01 o
   3   2   5     1613.45     1596.85     14.60 o
   4   2   5      436.01      438.83      9.98 o
   5   2   5       12.44       12.07      3.70 o
   6   2   5       11.80       11.74      4.07 o
   7   2   5       11.70        8.74      7.45 o
   8   2   5       55.16       57.77      7.68 o
   9   2   5        5.77        7.87      7.26 o
  10   2   5       14.85       21.62      9.55 o
   0   3   5        7.43        7.64      6.98 o
   1   3   5      313.70      332.45     10.67 o
   2   3   5      382.04      363.68      8.83 o
   3   3   5      134.33      156.65      5.31 o
   4   3   5      177.08      161.34      6.04 o
   5   3   5      191.66      198.38      6.92 o
   6   3   5      239.54      217.67     11.10 o
   7   3   5      156.15      151.95      9.19 o
   8   3   5        0.00        0.36      6.25 o
   9   3   5       13.60       14.99      7.45 o
  10   3   5       13.78       24.37     11.56 o
   0   4   5       18.23       17.06      8.22 o
   1   4   5      358.72      347.06     11.14 o
   2   4   5     1162.71     1110.12     36.94 o
   3   4   5       28.42       20.44      5.30 o
   4   4   5       71.19       67.15      5.42 o
   5   4   5      279.09      300.08      9.76 o
   6   4   5      138.02      150.69      9.58 o
   7   4   5        9.52        6.83      5.59 o
   8   4   5       40.08       41.43      7.17 o
   9   4   5       19.78       22.67      7.94 o
   0   5   5        8.79        9.11      8.10 o
   1   5   5      465.51      485.56     14.16 o
   2   5   5      554.80      525.41     19.89 o
   3   5   5      985.04      992.66     18.94 o
   4   5   5      133.05      115.14      8.23 o
   5   5   5       95.12       97.31      8.46 o
   6   5   5      211.70      234.56     12.39 o
   7   5   5      214.24      222.24     13.50 o
   8   5   5        5.07       -7.89      7.89 o
   9   5   5        6.64       18.19     11.87 o
   0   6   5      407.47      399.36     28.66 o
   1   6   5      251.18      233.01     13.89 o
   2   6   5      291.49      278.12     13.10 o
   3   6   5      605.77      618.62     16.87 o
   4   6   5       26.95       32.43      6.50 o
   5   6   5      294.10      292.21     15.20 o
   6   6   5       53.11       51.72     10.62 o
   7   6   5       62.93       51.66     11.09 o
   8   6   5       31.92       54.78     10.58 o
   9   6   5        1.95       -1.19     10.45 o
   0   7   5      589.52      620.28     29.11 o
   1   7   5       46.72       41.03      7.91 o
   2   7   5       35.74       18.85      7.42 o
   3   7   5      177.25      193.28     20.00 o
   4   7   5      106.88      107.49     11.28 o
   5   7   5       21.03       16.60      8.21 o
   6   7   5       71.23       85.80     11.88 o
   7   7   5       24.04       26.39     13.37 o
   8   7   5       16.25       24.70     11.10 o
   0   8   5      132.07      129.75     18.38 o
   1   8   5       18.15       17.29      7.68 o
   2   8   5       21.98       17.65      8.18 o
   3   8   5      208.62      239.62     17.61 o
   4   8   5       22.74       22.54      9.27 o
   5   8   5        3.24       17.31      9.08 o
   6   8   5        5.17        1.55      8.97 o
   7   8   5       19.66       17.33     13.71 o
   8   8   5        4.46        0.85     13.63 o
   0   9   5       37.78       31.20     13.82 o
   1   9   5       32.52       31.84      9.35 o
   2   9   5       15.20       21.09      9.11 o
   3   9   5       35.83       51.18     17.71 o
   4   9   5       13.38        2.49      9.50 o
   5   9   5       31.06       20.32     11.85 o
   6   9   5       17.28       22.89     12.33 o
   7   9   5        0.51      -12.26     13.28 o
   0  10   5        3.02        5.25     13.80 o
   1  10   5       35.37       21.89     13.82 o
   2  10   5       23.98       21.04      9.95 o
   3  10   5       15.40       26.00     18.49 o
   4  10   5       34.03       32.30     12.45 o
   5  10   5        3.55      -10.18     10.50 o
   6  10   5        1.28       18.58     22.19 o
   0  11   5       51.20       53.39     28.31 o
   1  11   5        0.29        4.00     11.21 o
   2  11   5        0.74      -10.15     10.15 o
   3  11   5        0.21        6.74     13.02 o
   4  11   5        3.40       14.11     11.85 o
   5  11   5        4.04       24.93     13.46 o
   0  12   5        5.96        5.85     16.72 o
   1  12   5       49.02       55.08     15.15 o
   2  12   5        1.65        2.50     14.16 o
   3  12   5        1.78       11.21     15.86 o
   0   0   6      108.96       96.19      3.56 o
   1   0   6      749.35      641.38      9.62 o
   2   0   6     1640.59     1860.66     31.64 o
   3   0   6     1593.15     1711.61     15.66 o
   4   0   6      208.81      235.59      6.34 o
   5   0   6        4.98        0.91      3.29 o
   6   0   6      158.14      149.70     14.18 o
   7   0   6       27.27       10.56      7.50 o
   8   0   6       63.68       27.71     19.08 o
   9   0   6        0.13        8.56     11.21 o
  10   0   6        1.67       -5.66     11.75 o
   0   1   6      734.99      722.12     14.61 o
   1   1   6      114.23      109.48      2.88 o
   2   1   6     1311.06     1215.68     17.54 o
   3   1   6      298.67      331.91      5.69 o
   4   1   6     1416.18     1457.20     10.64 o
   5   1   6      312.96      318.51      6.50 o
   6   1   6      212.47      227.48      9.09 o
   7   1   6      122.75      117.08      7.29 o
   8   1   6       28.27       26.50      7.68 o
   9   1   6       13.07       10.16      8.03 o
  10   1   6        3.92        1.91      9.49 o
   0   2   6      455.72      469.26     13.21 o
   1   2   6      736.47      780.63     14.68 o
   2   2   6      888.36      879.50      8.17 o
   3   2   6      735.59      783.28      9.28 o
   4   2   6      665.96      710.14     14.55 o
   5   2   6       43.00       44.16      5.16 o
   6   2   6      220.50      222.63      8.67 o
   7   2   6       11.61        4.59      5.88 o
   8   2   6      107.99      108.96      9.43 o
   9   2   6       24.40       40.87      8.49 o
  10   2   6       13.62        1.89     10.71 o
   0   3   6      485.75      399.97     23.24 o
   1   3   6       55.40       71.74      7.64 o
   2   3   6       88.46       78.07      3.87 o
   3   3   6        6.19        7.60      3.20 o
   4   3   6      215.61      240.44      9.97 o
   5   3   6      227.85      239.25     10.12 o
   6   3   6        8.77        5.62      5.36 o
   7   3   6       17.88        8.86      6.12 o
   8   3   6       21.20        6.35      7.18 o
   9   3   6        0.83       -2.60      7.22 o
  10   3   6        7.15        8.56      8.10 o
   0   4   6       17.66       11.08      8.10 o
   1   4   6      211.92      176.15      9.01 o
   2   4   6      172.95      142.36     12.58 o
   3   4   6       90.40       73.54      7.16 o
   4   4   6      157.79      166.32      7.13 o
   5   4   6      126.67      127.84      7.51 o
   6   4   6       35.60       29.34      9.28 o
   7   4   6       68.51       64.02      6.65 o
   8   4   6       23.06       30.63      6.91 o
   9   4   6       25.86       27.90      8.13 o
   0   5   6      457.56      368.51     20.13 o
   1   5   6      225.47      230.13     10.97 o
   2   5   6      218.74      250.59     11.38 o
   3   5   6      587.14      571.39     19.15 o
   4   5   6      166.94      179.03     23.47 o
   5   5   6      115.97      122.87     11.39 o
   6   5   6       18.82        8.78      8.35 o
   7   5   6       35.56       27.20      9.59 o
   8   5   6       10.59       10.56      6.60 o
   9   5   6       11.70       18.00      9.55 o
   0   6   6      125.12      134.40     25.90 o
   1   6   6       76.22       96.47      8.95 o
   2   6   6      489.41      482.98     15.79 o
   3   6   6       70.37       95.56     10.06 o
   4   6   6        2.78       -2.93      7.84 o
   5   6   6        3.24       17.21      8.81 o
   6   6   6       85.30       95.37     16.68 o
   7   6   6       41.77       28.56     10.53 o
   8   6   6       10.58       12.88      9.08 o
   9   6   6        7.32        7.48     12.29 o
   0   7   6        0.25       12.57      9.84 o
   1   7   6       27.13       11.00      6.80 o
   2   7   6      240.77      225.57     13.64 o
   3   7   6      407.21      457.05     31.30 o
   4   7   6      456.73      498.50     26.79 o
   5   7   6       54.76       40.32     10.98 o
   6   7   6       35.58       42.06     14.67 o
   7   7   6       40.17       39.83     13.99 o
   8   7   6        0.30        7.78     12.19 o
   0   8   6       94.58       71.10     16.16 o
   1   8   6       14.41       17.66      7.66 o
   2   8   6       71.32       84.61     10.83 o
   3   8   6      359.38      371.02     38.38 o
   4   8   6       44.42       41.91     11.13 o
   5   8   6       74.73       74.61     13.66 o
   6   8   6        7.92        2.50     10.30 o
   7   8   6        8.43        6.35     13.51 o
   0   9   6      120.53      122.29     19.96 o
   1   9   6        5.19        4.42      7.82 o
   2   9   6       29.36       29.27     12.18 o
   3   9   6       26.59       10.01     10.43 o
   4   9   6       37.19       54.88     12.78 o
   5   9   6        9.05       16.85     11.36 o
   6   9   6       26.96       30.96     12.67 o
   7   9   6       10.89       -4.07     15.80 o
   0  10   6       11.10       10.50      1.06 o
   1  10   6        9.69        6.65      9.85 o
   2  10   6        0.61       -7.47      8.77 o
   3  10   6       13.60       40.96     13.75 o
   4  10   6        7.83       20.42     11.93 o
   5  10   6        0.02        5.46     11.82 o
   6  10   6        1.06      -11.04     11.04 o
   0  11   6        1.24       18.29     18.87 o
   1  11   6        3.26       -9.60      9.60 o
   2  11   6        2.25        7.05     12.26 o
   3  11   6        8.33        8.67     14.56 o
   4  11   6        4.14       12.65     12.45 o
   0  12   6       79.30       83.19     27.95 o
   1  12   6        5.57        6.07     12.82 o
   2  12   6        0.42       -2.37     36.12 o
   1   0   7       25.55       17.58      3.54 o
   2   0   7      381.83      379.43      8.00 o
   3   0   7      184.71      174.32      6.15 o
   4   0   7       36.41       45.79      3.88 o
   5   0   7        6.64        2.46      3.94 o
   6   0   7        0.00       -5.49      5.49 o
   7   0   7       20.97        7.37      7.54 o
   8   0   7      180.60      189.62     19.07 o
   9   0   7        2.88       -9.67     10.64 o
  10   0   7       15.84       19.73     13.14 o
   0   1   7       71.37       76.10      3.53 o
   1   1   7       51.10       49.01      2.91 o
   2   1   7      698.39      698.45     11.85 o
   3   1   7      486.76      487.62      7.79 o
   4   1   7      409.42      453.56      7.97 o
   5   1   7      136.08      141.46      6.55 o
   6   1   7       53.69       47.08      5.63 o
   7   1   7      253.58      260.48     13.00 o
   8   1   7       36.20       23.66      7.90 o
   9   1   7        8.66        4.07      7.42 o
  10   1   7        6.70        1.70      9.28 o
   0   2   7      883.60      966.00     11.79 o
   1   2   7      312.09      317.17      7.33 o
   2   2   7      376.09      352.98      7.79 o
   3   2   7      105.00      118.94      4.36 o
   4   2   7      313.55      311.53      8.17 o
   5   2   7       66.46       58.03      4.79 o
   6   2   7      271.05      261.29      9.19 o
   7   2   7       74.61       85.31     10.59 o
   8   2   7        0.18       -6.34      6.34 o
   9   2   7       21.43       16.24      7.44 o
  10   2   7        9.32        0.35     13.29 o
   0   3   7      371.07      317.49     22.27 o
   1   3   7      565.25      511.28     12.11 o
   2   3   7      179.07      171.01      6.03 o
   3   3   7       86.03       77.16      4.78 o
   4   3   7      169.47      179.36      6.43 o
   5   3   7       99.43       94.46      5.77 o
   6   3   7      185.38      183.62      8.91 o
   7   3   7      128.12      124.82      9.90 o
   8   3   7       31.13       20.91      7.94 o
   9   3   7        2.76       10.08      7.74 o
   0   4   7       32.72       53.55     10.39 o
   1   4   7      277.37      292.04     13.70 o
   2   4   7      220.25      226.69      8.48 o
   3   4   7      519.06      530.76     13.78 o
   4   4   7       16.16       15.44      3.87 o
   5   4   7       38.15       46.17      6.22 o
   6   4   7      296.21      306.65     17.12 o
   7   4   7       97.03       90.33     10.48 o
   8   4   7        0.62        2.23      6.65 o
   9   4   7       26.00       15.75      7.46 o
   0   5   7        0.02       -6.25      7.43 o
   1   5   7      102.26       86.90     11.61 o
   2   5   7      170.10      160.01     10.03 o
   3   5   7       11.53       14.91      5.84 o
   4   5   7      154.14      160.40     15.46 o
   5   5   7      162.33      134.41     12.07 o
   6   5   7      210.67      189.12     13.78 o
   7   5   7       15.84       11.31      8.90 o
   8   5   7       21.36       18.55      7.70 o
   9   5   7        3.22        8.57      7.79 o
   0   6   7     1041.06     1138.89     63.70 o
   1   6   7      151.32      160.68     12.16 o
   2   6   7      150.78      155.85     11.04 o
   3   6   7       58.67       67.89      9.21 o
   4   6   7       26.43       10.27      7.37 o
   5   6   7      178.15      169.63     22.00 o
   6   6   7        8.63       18.10      8.63 o
   7   6   7        0.30       -7.49      8.72 o
   8   6   7       30.80       26.95     10.01 o
   0   7   7       38.83       42.52     18.73 o
   1   7   7      176.83      207.67     17.98 o
   2   7   7      117.72      131.76     14.43 o
   3   7   7      381.18      417.66     18.12 o
   4   7   7      140.20      146.65     15.06 o
   5   7   7      132.93      160.67     21.28 o
   6   7   7       67.44       84.89     14.20 o
   7   7   7        9.74       30.07     14.31 o
   8   7   7       12.61       22.56     11.50 o
   0   8   7        1.55       12.51     11.76 o
   1   8   7       48.05       29.36      9.53 o
   2   8   7       39.41       37.91     10.30 o
   3   8   7        7.68       -0.73      8.58 o
   4   8   7        0.22       -1.32      8.87 o
   5   8   7       22.06       29.14     11.23 o
   6   8   7        0.91        3.20     10.40 o
   7   8   7        4.78        1.26     13.24 o
   0   9   7       13.52       10.47     13.33 o
   1   9   7       84.35       67.17     11.92 o
   2   9   7       87.55       96.47     12.17 o
   3   9   7        6.26        0.69     10.16 o
   4   9   7       37.74       36.93     11.95 o
   5   9   7       15.58       10.60     11.07 o
   6   9   7       25.87       32.23     13.23 o
   7   9   7       16.04        8.02     18.34 o
   0  10   7        0.12       -8.08     16.50 o
   1  10   7       54.60       59.17     17.29 o
   2  10   7        4.66        9.68      9.45 o
   3  10   7        1.23        9.91     14.44 o
   4  10   7       22.34        4.39     11.46 o
   5  10   7       16.83       -5.18     11.66 o
   6  10   7        4.21        2.40     14.11 o
   0  11   7       65.91       73.13     20.29 o
   1  11   7        4.96       -0.80     10.91 o
   2  11   7        6.63        2.83     12.26 o
   3  11   7        2.97        3.05     13.29 o
   4  11   7        1.46      -11.29     11.29 o
   0  12   7       31.48       88.22     23.86 o
   1  12   7       16.15       -7.25     13.67 o
   2  12   7       15.23       33.39     16.98 o
   0   0   8     3539.78     3876.58     34.67 o
   1   0   8     1210.80     1187.64     15.01 o
   2   0   8     3370.78     3281.36     23.09 o
   3   0   8        1.79       -1.09      3.72 o
   4   0   8        0.41        3.86      3.72 o
   5   0   8       93.26       99.07      6.63 o
   6   0   8      439.54      413.98     15.57 o
   7   0   8        4.57        8.49      7.92 o
   8   0   8      109.26      104.86     16.40 o
   9   0   8       11.18        0.93     10.87 o
  10   0   8        8.87        6.82     12.93 o
   0   1   8       18.04       28.90      5.15 o
   1   1   8      665.87      684.22      8.31 o
   2   1   8       53.33       53.55      3.91 o
   3   1   8     1123.69     1175.44     10.64 o
   4   1   8       23.05       23.51      3.44 o
   5   1   8      205.00      221.10      5.78 o
   6   1   8       59.09       59.89      7.98 o
   7   1   8       23.60       29.61      6.19 o
   8   1   8       47.18       62.02      9.02 o
   9   1   8       18.28        2.07      7.77 o
  10   1   8        1.91       12.38      9.97 o
   0   2   8      526.60      536.97     10.05 o
   1   2   8      880.94      903.34     10.00 o
   2   2   8      311.65      312.20      5.70 o
   3   2   8      294.54      277.48      6.37 o
   4   2   8      137.78      122.46      6.10 o
   5   2   8       63.00       66.01      5.78 o
   6   2   8       97.67      108.50     10.20 o
   7   2   8       69.50       64.76      8.17 o
   8   2   8       33.74       39.13      7.64 o
   9   2   8        5.00        1.18      6.74 o
   0   3   8       27.35       19.42      6.50 o
   1   3   8      195.13      195.75      8.64 o
   2   3   8      131.80      130.93      5.24 o
   3   3   8      212.28      243.36      7.49 o
   4   3   8       96.97       88.90      4.85 o
   5   3   8       48.65       47.87      5.62 o
   6   3   8       58.00       65.76      6.89 o
   7   3   8       73.84       89.54     11.74 o
   8   3   8       14.92       -4.25     10.97 o
   9   3   8        9.39       12.81      7.83 o
   0   4   8     2089.87     2007.49     41.90 o
   1   4   8      763.42      841.49     21.39 o
   2   4   8       30.24       32.80      5.27 o
   3   4   8      265.23      297.78     11.35 o
   4   4   8      226.13      227.04      7.18 o
   5   4   8      201.34      181.62      9.08 o
   6   4   8        5.43       12.89      6.84 o
   7   4   8       25.51        6.98      7.27 o
   8   4   8       47.02       27.92     15.05 o
   9   4   8       13.25       11.62     15.41 o
   0   5   8       88.34      100.75     14.40 o
   1   5   8       81.06       70.77      9.00 o
   2   5   8      142.94      145.71      9.93 o
   3   5   8       19.24       14.12      6.25 o
   4   5   8       23.65       22.48      8.98 o
   5   5   8       11.52       10.18      7.95 o
   6   5   8       13.55       21.76     10.52 o
   7   5   8       29.71       31.64      8.00 o
   8   5   8        6.41       17.50      7.99 o
   9   5   8        1.07        0.88     12.12 o
   0   6   8        5.61        3.80      9.47 o
   1   6   8       88.89       66.85      9.64 o
   2   6   8       10.42        4.73      6.23 o
   3   6   8      131.62      137.87     11.70 o
   4   6   8      103.54      119.21     11.66 o
   5   6   8        5.14       -4.01      8.68 o
   6   6   8       11.28       19.60      8.69 o
   7   6   8       27.14       25.31     11.00 o
   8   6   8       22.84       28.50     11.11 o
   0   7   8      419.07      433.28     26.62 o
   1   7   8       34.96       27.97      8.70 o
   2   7   8       35.52       33.98      8.21 o
   3   7   8      708.89      686.71     39.58 o
   4   7   8        2.65       -2.99      7.70 o
   5   7   8      164.55      197.49     29.70 o
   6   7   8       43.34       63.13     13.80 o
   7   7   8       50.99       67.31     18.49 o
   8   7   8        6.74        7.12     12.81 o
   0   8   8       12.82       -9.80      9.80 o
   1   8   8       40.64       23.68      9.42 o
   2   8   8      136.39      154.94     13.30 o
   3   8   8       78.25      104.94     12.76 o
   4   8   8        7.64        7.07      8.87 o
   5   8   8       24.03       26.39     15.46 o
   6   8   8       28.32        2.43     14.22 o
   7   8   8       14.31        1.66     13.28 o
   0   9   8       95.02      113.31     19.81 o
   1   9   8       64.63       69.31     12.05 o
   2   9   8       11.01        9.08      9.31 o
   3   9   8       84.71      108.16     14.50 o
   4   9   8      210.87      245.92     28.62 o
   5   9   8       11.82       19.16     12.01 o
   6   9   8        5.32        3.41     11.49 o
   0  10   8        1.51       -1.82     31.59 o
   1  10   8       47.17       49.83     12.44 o
   2  10   8       14.02       23.24     11.69 o
   3  10   8        9.66       -5.71     10.79 o
   4  10   8       52.44       47.84     14.25 o
   5  10   8        9.07       -8.75     11.77 o
   0  11   8       18.79        4.06     15.56 o
   1  11   8       18.53       17.86     15.85 o
   2  11   8        0.06      -10.94     11.35 o
   3  11   8       23.92       23.69     13.16 o
   4  11   8        5.16        6.63     13.58 o
   0  12   8       26.28       12.58     18.60 o
   1  12   8        4.16       16.48     13.71 o
   1   0   9      145.61      135.47      6.50 o
   2   0   9        5.82        6.39      3.96 o
   3   0   9      227.20      264.82      9.59 o
   4   0   9       69.95       62.78      4.92 o
   5   0   9       17.19       27.09      7.59 o
   6   0   9        9.34        0.97      7.53 o
   7   0   9       59.25       48.31     10.83 o
   8   0   9       16.46       16.84     11.22 o
   9   0   9        3.65      -10.70     10.70 o
   0   1   9     1972.68     1926.25     15.03 o
   1   1   9       54.46       54.22      3.38 o
   2   1   9       40.04       48.03      3.78 o
   3   1   9       42.43       36.05      3.33 o
   4   1   9       17.39       12.03      3.67 o
   5   1   9       32.46       32.07      4.12 o
   6   1   9      168.32      169.44      9.04 o
   7   1   9       25.72       24.58      1.76 o
   8   1   9       19.41       23.23     10.49 o
   9   1   9        1.41        0.52      7.80 o
   0   2   9       37.00       48.21      5.10 o
   1   2   9     1138.33     1222.29     13.82 o
   2   2   9      269.57      271.13      4.81 o
   3   2   9      130.55      133.28      5.14 o
   4   2   9       77.46       87.87      4.74 o
   5   2   9       94.36       97.96      6.42 o
   6   2   9      175.76      154.13     12.58 o
   7   2   9      123.87      122.16      9.44 o
   8   2   9       10.51       17.21      7.41 o
   9   2   9       28.50       38.47      9.85 o
   0   3   9      134.57      115.86     10.38 o
   1   3   9       78.66       88.76      6.50 o
   2   3   9      285.10      275.76      7.35 o
   3   3   9      308.94      289.16      7.65 o
   4   3   9       33.87       42.08      5.45 o
   5   3   9       76.71       86.39      5.84 o
   6   3   9       12.42        8.08      5.57 o
   7   3   9       34.59       25.89      8.54 o
   8   3   9       10.84       10.08      7.42 o
   9   3   9       13.23       21.23      8.01 o
   0   4   9      360.13      458.85     29.67 o
   1   4   9      132.71      122.13     11.76 o
   2   4   9      388.21      354.26     11.35 o
   3   4   9       74.77       92.32      9.90 o
   4   4   9      100.93      107.12      5.77 o
   5   4   9      127.42      128.66      8.40 o
   6   4   9      298.58      296.84     12.52 o
   7   4   9        3.50       -2.28      7.69 o
   8   4   9       29.81       10.23      8.94 o
   9   4   9       11.33       23.22      9.76 o
   0   5   9        1.86        1.84      7.99 o
   1   5   9       23.95       21.56      2.59 o
   2   5   9       22.81       28.83      5.90 o
   3   5   9       27.71       26.63      6.59 o
   4   5   9        7.93       -2.38      7.71 o
   5   5   9       50.46       37.77      9.25 o
   6   5   9       66.09       66.00     12.37 o
   7   5   9       16.01       17.36      7.22 o
   8   5   9       17.24        1.55      7.71 o
   9   5   9       11.03       23.92      9.08 o
   0   6   9       19.04       17.32      9.79 o
   1   6   9       65.88       85.88     13.77 o
   2   6   9      395.50      435.57     17.98 o
   3   6   9      111.87      125.20      9.94 o
   4   6   9       28.47       21.71      8.14 o
   5   6   9      126.87       89.60     15.07 o
   6   6   9       27.35       19.42      9.66 o
   7   6   9       15.36       21.37     10.78 o
   8   6   9       23.40       36.02     16.46 o
   0   7   9      164.76      208.22     20.91 o
   1   7   9        5.12        1.28      7.47 o
   2   7   9      402.28      434.28     21.97 o
   3   7   9       76.77       81.60     13.00 o
   4   7   9       22.13       26.83      9.12 o
   5   7   9       20.62       27.33     11.12 o
   6   7   9       46.30       88.90     14.80 o
   7   7   9       13.83       16.67     14.57 o
   8   7   9       11.44       19.35     13.87 o
   0   8   9        1.04       10.51     11.69 o
   1   8   9       17.96       21.85      9.93 o
   2   8   9       67.56       55.64     11.26 o
   3   8   9       56.08       43.61     10.41 o
   4   8   9       18.67       10.91      9.06 o
   5   8   9        2.88        8.88     10.71 o
   6   8   9        3.91       -5.39     11.07 o
   7   8   9        5.91       25.30     15.40 o
   0   9   9      134.51      112.51     13.97 o
   1   9   9       34.69       35.25     10.93 o
   2   9   9       43.43       79.74     13.14 o
   3   9   9       23.45       40.42     10.79 o
   4   9   9       98.72       95.20     13.73 o
   5   9   9       42.08       73.90     15.02 o
   6   9   9        0.53        7.14     12.25 o
   0  10   9        1.02       -0.12     22.60 o
   1  10   9        8.61        5.87     10.85 o
   2  10   9       12.43       -6.85     10.62 o
   3  10   9       24.79       29.34     12.86 o
   4  10   9       28.64       47.41     14.69 o
   5  10   9        5.86       -0.77     12.27 o
   0  11   9       11.50       40.28     18.22 o
   1  11   9        0.80      -10.58     10.58 o
   2  11   9        0.74       -7.74     11.00 o
   3  11   9        6.62        0.81     17.87 o
   4  11   9       14.18       -2.93     13.00 o
   0  12   9        1.30      -26.87     26.87 o
   0   0  10     2448.27     2579.36     30.32 o
   1   0  10      256.94      267.37      8.14 o
   2   0  10       10.50       20.01      4.13 o
   3   0  10      927.35      850.62     12.58 o
   4   0  10      160.94      165.28      6.71 o
   5   0  10       55.35       84.80      9.45 o
   6   0  10        6.24        8.45      7.69 o
   7   0  10        0.67       -2.28      8.67 o
   8   0  10       87.87       81.36      9.65 o
   9   0  10       47.56       54.51     14.04 o
   0   1  10      195.52      173.71      7.20 o
   1   1  10      899.38      935.71      9.59 o
   2   1  10      409.30      433.83      6.74 o
   3   1  10      124.45      126.45      6.02 o
   4   1  10      162.45      162.32      5.92 o
   5   1  10      123.15      122.52      6.38 o
   6   1  10       99.64       94.54     13.30 o
   7   1  10       77.37       62.53      6.78 o
   8   1  10        0.20        0.72      7.22 o
   9   1  10        4.95       -2.99      7.73 o
   0   2  10      963.52      947.80     27.50 o
   1   2  10      454.69      431.14      8.01 o
   2   2  10      232.63      250.45      5.04 o
   3   2  10      375.61      386.66     11.14 o
   4   2  10       22.45       24.20      4.27 o
   5   2  10       51.79       60.00      6.36 o
   6   2  10        1.65        5.23      5.87 o
   7   2  10       60.01       60.41      7.60 o
   8   2  10       25.41       32.57      7.79 o
   9   2  10        2.64       -1.42      8.73 o
   0   3  10      209.15      280.09     23.29 o
   1   3  10      167.55      170.14      5.91 o
   2   3  10      120.93      142.84      5.63 o
   3   3  10        8.38       12.22      4.11 o
   4   3  10        0.12       -2.06      3.96 o
   5   3  10       22.45       18.90      4.68 o
   6   3  10       51.25       57.58      7.67 o
   7   3  10       21.42       13.17      9.43 o
   8   3  10       15.58       21.05      7.77 o
   9   3  10        3.78       15.05      8.13 o
   0   4  10       76.89       68.65     12.97 o
   1   4  10       38.35       47.62      6.69 o
   2   4  10      199.32      197.71     12.30 o
   3   4  10       39.90       35.67      4.14 o
   4   4  10       14.33       11.59      4.25 o
   5   4  10       54.41       60.02      7.10 o
   6   4  10       90.03       87.42     10.08 o
   7   4  10       53.20       50.85      9.79 o
   8   4  10        7.08       24.88      9.60 o
   9   4  10       15.29       15.26      9.42 o
   0   5  10      314.06      345.99     21.44 o
   1   5  10       44.41       34.96      8.70 o
   2   5  10       63.00       85.75      8.82 o
   3   5  10        7.04       -0.06      5.54 o
   4   5  10       40.44       39.77      7.82 o
   5   5  10       86.43      109.51     11.98 o
   6   5  10       23.73       23.51     11.04 o
   7   5  10       12.01        7.35      7.28 o
   8   5  10        7.81       18.70      8.90 o
   0   6  10       51.34       88.11     14.86 o
   1   6  10      239.51      244.44     14.58 o
   2   6  10       38.66       45.79      8.51 o
   3   6  10       72.98       65.39      9.17 o
   4   6  10       24.86       32.97      9.60 o
   5   6  10       20.79        4.99      8.63 o
   6   6  10       49.60       54.74     12.24 o
   7   6  10       33.81       59.19     29.13 o
   8   6  10       14.51        9.74     12.78 o
   0   7  10       22.70       22.21     12.50 o
   1   7  10      111.62      119.42     12.89 o
   2   7  10       10.72       -7.98      8.26 o
   3   7  10      114.08      137.92     13.22 o
   4   7  10       75.98       57.52     10.76 o
   5   7  10       15.27       14.55     10.74 o
   6   7  10       49.14       58.62     17.34 o
   7   7  10        1.61        4.91     10.86 o
   0   8  10       29.71       30.54     16.68 o
   1   8  10      224.18      249.30     28.16 o
   2   8  10       28.19       33.10     13.27 o
   3   8  10       18.21       27.11      9.26 o
   4   8  10       34.92       62.80     11.48 o
   5   8  10       39.51       17.30     11.69 o
   6   8  10        1.89        6.07     11.96 o
   7   8  10       24.01       28.00     16.29 o
   0   9  10      190.93      241.41     26.36 o
   1   9  10        5.94        3.15      8.97 o
   2   9  10       28.18       20.84     12.77 o
   3   9  10       18.34       11.07     11.12 o
   4   9  10       51.56       53.08     12.25 o
   5   9  10       16.02       18.89     12.64 o
   6   9  10        8.99       -7.11     12.64 o
   0  10  10        0.60      -13.40     13.40 o
   1  10  10       26.02       24.66     11.86 o
   2  10  10       20.25       11.16     11.48 o
   3  10  10       36.35       65.28     15.43 o
   4  10  10       21.90       18.58     13.37 o
   5  10  10        3.09       -6.96     12.88 o
   0  11  10        0.54       13.53     28.35 o
   1  11  10       10.86        2.15     11.79 o
   2  11  10       14.13       30.98     13.43 o
   3  11  10       28.86       17.55     12.77 o
   1   0  11       69.26       77.86      5.76 o
   2   0  11       15.02       15.05      4.26 o
   3   0  11        6.59        0.12      4.04 o
   4   0  11      503.65      475.84     11.55 o
   5   0  11       19.85       27.27      8.36 o
   6   0  11       31.19       34.57      8.90 o
   7   0  11      158.04      167.37     18.37 o
   8   0  11       11.47       17.22      8.11 o
   9   0  11       66.30       99.62     16.03 o
   0   1  11     1287.37     1343.92     16.68 o
   1   1  11       39.91       32.18      3.39 o
   2   1  11       66.52       69.17      4.15 o
   3   1  11       32.03       40.80      4.37 o
   4   1  11      225.12      236.04      7.05 o
   5   1  11       75.21       73.97      5.90 o
   6   1  11       54.77       60.20      7.76 o
   7   1  11        9.16       13.51      7.37 o
   8   1  11       62.61       75.08     10.93 o
   9   1  11        8.68        1.51      7.81 o
   0   2  11       68.07       74.36      9.16 o
   1   2  11      253.97      258.16      6.42 o
   2   2  11      303.20      299.21      5.66 o
   3   2  11      164.98      160.59      4.54 o
   4   2  11       77.49       97.65      7.17 o
   5   2  11      191.43      184.30      8.77 o
   6   2  11       80.33       84.98      9.22 o
   7   2  11      101.91      115.52     11.72 o
   8   2  11       20.24       11.73     10.16 o
   9   2  11       19.56       17.18     11.15 o
   0   3  11      406.26      370.99     17.55 o
   1   3  11      139.49      137.66      6.72 o
   2   3  11        3.89        1.79      3.30 o
   3   3  11       62.42       68.24      5.76 o
   4   3  11        6.94        8.28      4.76 o
   5   3  11      357.42      357.74     11.31 o
   6   3  11       21.77       20.96      6.64 o
   7   3  11       12.93        9.05      7.43 o
   8   3  11       13.28        4.79      7.14 o
   9   3  11        4.58       17.52      8.17 o
   0   4  11       14.32       25.08     14.59 o
   1   4  11        8.08        4.62      4.42 o
   2   4  11       21.23       14.90      4.70 o
   3   4  11      113.68      121.79      5.69 o
   4   4  11       66.85       68.34      6.80 o
   5   4  11       66.11       67.26      8.00 o
   6   4  11        6.29       10.08      8.04 o
   7   4  11        0.13       10.02      8.53 o
   8   4  11       40.18       45.71     10.60 o
   9   4  11        1.76       11.08      9.96 o
   0   5  11       92.32      124.20     16.33 o
   1   5  11        3.76       -6.53      6.53 o
   2   5  11      176.82      146.76     11.29 o
   3   5  11       52.65       71.38      8.88 o
   4   5  11      203.08      174.05     16.28 o
   5   5  11      113.23      117.88     13.86 o
   6   5  11      106.35       79.22     16.27 o
   7   5  11       11.39        2.62      7.84 o
   8   5  11        1.51       -1.97      8.01 o
   0   6  11      140.27      106.99     27.72 o
   1   6  11      275.44      281.03     15.68 o
   2   6  11      206.89      232.92     15.86 o
   3   6  11       97.59      110.29     11.63 o
   4   6  11       60.34       63.84     11.71 o
   5   6  11       66.76       92.47     12.37 o
   6   6  11       39.49       24.49     14.14 o
   7   6  11       67.68       45.90     16.10 o
   8   6  11        9.57       18.21     14.69 o
   0   7  11       17.25       12.42     11.85 o
   1   7  11       48.26       59.37     10.60 o
   2   7  11       40.03       39.55      9.98 o
   3   7  11      248.04      247.62     15.26 o
   4   7  11       34.39       29.40      9.89 o
   5   7  11       47.41       53.48     13.00 o
   6   7  11       27.59       27.11     12.07 o
   7   7  11       38.11       42.04     14.09 o
   0   8  11      178.18      144.13     21.23 o
   1   8  11       21.18       17.67      9.19 o
   2   8  11        1.89       14.17      9.00 o
   3   8  11       35.40        7.47     10.52 o
   4   8  11       10.28       12.06     10.78 o
   5   8  11        3.43       16.25     11.84 o
   6   8  11       36.23       60.66     15.10 o
   0   9  11        2.69       21.64     14.28 o
   1   9  11        2.49        4.52      9.49 o
   2   9  11        0.35       -8.97      8.97 o
   3   9  11       13.34       14.16     14.43 o
   4   9  11       24.99       12.19     12.16 o
   5   9  11       20.14       15.69     12.87 o
   6   9  11        3.47       -4.15     12.45 o
   0  10  11        6.26       28.52     16.37 o
   1  10  11        4.40       13.18     11.20 o
   2  10  11        1.96       11.79     11.83 o
   3  10  11       14.69       22.03     13.48 o
   4  10  11       12.33       30.63     14.38 o
   0  11  11        2.33       16.08     18.35 o
   1  11  11        0.39      -11.48     11.48 o
   2  11  11       24.50       32.85     14.35 o
   3  11  11        3.91       11.29     13.61 o
   0   0  12        8.09       28.99     10.34 o
   1   0  12      195.87      240.79     11.93 o
   2   0  12      738.96      817.33     12.32 o
   3   0  12      811.48      818.21     14.97 o
   4   0  12       77.93       85.34      6.44 o
   5   0  12      217.15      211.87     12.88 o
   6   0  12       55.30       54.42     10.59 o
   7   0  12      141.74      161.28     12.84 o
   8   0  12       16.13        9.96      8.39 o
   9   0  12        7.04       12.94     15.08 o
   0   1  12      609.37      611.95     13.32 o
   1   1  12       23.97       35.63      3.99 o
   2   1  12      358.95      369.49      7.22 o
   3   1  12      142.37      167.69      7.52 o
   4   1  12       24.37       19.00      4.64 o
   5   1  12       93.68       83.57      6.66 o
   6   1  12       31.03       21.63      5.38 o
   7   1  12       35.36       28.67      7.97 o
   8   1  12        1.86        0.29      7.41 o
   9   1  12        0.15       12.45      8.28 o
   0   2  12       28.29       20.39      5.27 o
   1   2  12      258.33      261.44      6.39 o
   2   2  12       47.78       54.23      3.40 o
   3   2  12       51.13       40.48      3.50 o
   4   2  12      149.76      173.74      7.63 o
   5   2  12       54.88       69.18      7.11 o
   6   2  12       37.19       38.63      8.08 o
   7   2  12        7.90       12.27      6.55 o
   8   2  12        1.72        6.77      6.62 o
   9   2  12       40.68       48.41     10.77 o
   0   3  12        0.71       -0.51      4.42 o
   1   3  12      206.48      233.47      7.68 o
   2   3  12       66.60       71.08      5.04 o
   3   3  12      183.86      199.20      8.12 o
   4   3  12       23.56       17.88      5.39 o
   5   3  12      371.52      368.16     11.28 o
   6   3  12       72.83       80.70      8.06 o
   7   3  12        6.92       11.94      6.91 o
   8   3  12        6.25       -1.81      6.97 o
   9   3  12        5.24       -2.80      7.63 o
   0   4  12      101.79       80.36     10.86 o
   1   4  12       19.52       24.54      5.78 o
   2   4  12      209.35      258.92     17.46 o
   3   4  12       91.32      103.96      6.88 o
   4   4  12        2.93        1.68      5.80 o
   5   4  12       14.47        8.75      6.87 o
   6   4  12       69.30       78.32     15.72 o
   7   4  12       18.84       -1.76      8.38 o
   8   4  12        7.67        1.47      8.80 o
   0   5  12        9.71       -0.19      9.85 o
   1   5  12       34.98       37.67     10.65 o
   2   5  12      219.39      195.94     17.06 o
   3   5  12       31.35       23.53      8.00 o
   4   5  12      294.51      287.09     27.29 o
   5   5  12       82.27       88.46     13.77 o
   6   5  12       63.91       77.21     18.13 o
   7   5  12        6.87        4.43      7.69 o
   8   5  12        2.05        0.26      8.16 o
   0   6  12      119.98      144.54     21.32 o
   1   6  12      114.67      132.75     12.70 o
   2   6  12       43.25       25.45      7.93 o
   3   6  12       69.78       56.01     16.16 o
   4   6  12       17.89       22.11     11.03 o
   5   6  12       74.73       96.84     14.67 o
   6   6  12       12.86       13.77     11.60 o
   7   6  12        0.61       17.25     13.57 o
   8   6  12        7.32       59.81     28.75 o
   0   7  12       59.32       58.66     27.54 o
   1   7  12       13.80       19.65      8.64 o
   2   7  12      108.85      106.69     11.67 o
   3   7  12       59.78       55.01     15.94 o
   4   7  12        4.82       10.64     10.23 o
   5   7  12       22.39       33.11     15.17 o
   6   7  12        4.40        0.56     11.48 o
   7   7  12        4.55       -2.57     15.30 o
   0   8  12       21.35       19.98     14.16 o
   1   8  12        3.54       11.61      9.21 o
   2   8  12      152.17      178.41     15.02 o
   3   8  12        7.05       -0.19     13.61 o
   4   8  12       24.00       21.51     11.62 o
   5   8  12        3.40        5.77     13.87 o
   6   8  12       25.81       13.66     23.78 o
   0   9  12       16.87       -6.97     13.03 o
   1   9  12        0.22       -0.11      9.64 o
   2   9  12        1.42       -6.47      9.91 o
   3   9  12        3.14        1.55     11.22 o
   4   9  12        0.76       -4.52     11.73 o
   5   9  12        3.30       15.65     14.02 o
   0  10  12        0.31      -13.52     13.52 o
   1  10  12        8.80       21.39     11.53 o
   2  10  12       18.71       37.62     12.99 o
   3  10  12        4.64       11.85     12.85 o
   4  10  12       10.38       15.81     13.86 o
   0  11  12        1.65        0.83     17.82 o
   1  11  12       13.31        4.33     11.80 o
   2  11  12        5.36       13.28     14.96 o
   1   0  13       53.71       48.89      4.71 o
   2   0  13        9.15        8.93      0.19 o
   3   0  13        3.57        4.70      4.17 o
   4   0  13      145.42      150.43     11.45 o
   5   0  13      301.81      298.88     14.70 o
   6   0  13        1.58        5.27     10.27 o
   7   0  13       21.08       29.98      9.36 o
   8   0  13       18.34       29.49     12.14 o
   9   0  13        0.34      -10.12     11.32 o
   0   1  13      280.48      280.76     12.05 o
   1   1  13      224.33      239.04      6.31 o
   2   1  13      108.34      117.42      4.73 o
   3   1  13      296.30      300.27      8.30 o
   4   1  13      262.60      285.72      8.03 o
   5   1  13      265.20      226.66     15.27 o
   6   1  13       12.23        7.72      5.03 o
   7   1  13       29.74       34.56      8.47 o
   8   1  13       51.01       28.77      8.80 o
   9   1  13       12.56       27.10      8.97 o
   0   2  13       53.40       67.97      6.96 o
   1   2  13       53.77       53.63      4.19 o
   2   2  13      323.99      359.14      7.37 o
   3   2  13      628.55      615.82     10.33 o
   4   2  13      188.71      185.85      7.75 o
   5   2  13      272.08      279.39     11.28 o
   6   2  13       17.94       11.50      6.17 o
   7   2  13        1.06        4.48      6.11 o
   8   2  13        5.22        7.23      7.73 o
   9   2  13        9.02       12.09     10.72 o
   0   3  13       24.20       25.88      5.84 o
   1   3  13       59.32       63.84      5.71 o
   2   3  13      131.62      129.68      7.48 o
   3   3  13       98.53       93.02      7.95 o
   4   3  13      172.50      180.80      8.64 o
   5   3  13      221.63      182.88     12.35 o
   6   3  13       78.69       71.82      7.83 o
   7   3  13        0.64        2.01     10.25 o
   8   3  13       44.11       41.52      9.30 o
   0   4  13       17.22       17.88     17.83 o
   1   4  13      119.24      108.10      8.34 o
   2   4  13       50.72       40.09      4.88 o
   3   4  13      121.17      114.72      7.09 o
   4   4  13      106.55       96.39     11.63 o
   5   4  13        3.92       -3.08      6.94 o
   6   4  13       47.12       46.04     10.77 o
   7   4  13       25.51       22.49      9.21 o
   8   4  13        6.74       11.70      9.41 o
   0   5  13       53.56       46.54     25.95 o
   1   5  13       42.29       43.07      8.99 o
   2   5  13      188.93      227.10     19.69 o
   3   5  13       51.70       41.18     14.02 o
   4   5  13      261.46      224.91     14.77 o
   5   5  13       20.88       12.75     11.80 o
   6   5  13       24.89       42.80     15.25 o
   7   5  13        3.57        1.42      7.54 o
   8   5  13        5.58        3.18     12.71 o
   0   6  13       15.56       -1.98     12.30 o
   1   6  13       61.13       52.98     10.28 o
   2   6  13      198.79      238.79     34.08 o
   3   6  13       13.89        9.30      9.57 o
   4   6  13       23.10       43.65     16.38 o
   5   6  13        1.10        2.18     10.46 o
   6   6  13        6.89       -9.10     10.79 o
   7   6  13       17.67       -3.02     12.91 o
   0   7  13       13.72       26.57     13.09 o
   1   7  13       37.20       42.47     10.40 o
   2   7  13        2.78        5.73      9.50 o
   3   7  13        9.81        9.43     10.36 o
   4   7  13       34.21       31.11     11.85 o
   5   7  13       52.29       52.62     16.80 o
   6   7  13       13.66       24.11     15.32 o
   7   7  13        1.94        0.04     12.24 o
   0   8  13       63.33       66.50     17.10 o
   1   8  13       66.61       62.37     12.00 o
   2   8  13        5.19       11.58      8.94 o
   3   8  13       20.16       14.17     11.04 o
   4   8  13       20.45       31.81     14.11 o
   5   8  13       13.50        6.97     13.82 o
   6   8  13        3.31      -12.10     14.28 o
   0   9  13       14.49       26.73     15.88 o
   1   9  13        5.81        6.14     10.49 o
   2   9  13        3.33        6.06     11.28 o
   3   9  13        0.61       -9.51     10.83 o
   4   9  13       14.79       13.64     13.52 o
   5   9  13        0.49       -3.88     14.80 o
   0  10  13        1.43       10.00     22.31 o
   1  10  13        1.03      -10.56     10.56 o
   2  10  13        6.89       -1.62     13.35 o
   3  10  13       15.40       13.55     13.39 o
   4  10  13        0.56       -5.49     19.22 o
   0  11  13        9.46       12.49     18.39 o
   1  11  13        6.35       -3.03     12.14 o
   0   0  14       43.40       56.47      8.81 o
   1   0  14      233.63      242.24      8.45 o
   2   0  14      689.75      693.13     12.49 o
   3   0  14        0.00        5.48      4.39 o
   4   0  14      551.79      552.89     16.14 o
   5   0  14        7.31       13.66      8.44 o
   6   0  14       18.91       10.05     19.30 o
   7   0  14       38.67       38.62     10.09 o
   8   0  14        9.44       13.98      9.25 o
   0   1  14      118.60      129.26      7.11 o
   1   1  14      446.87      474.84     11.27 o
   2   1  14      144.89      153.09      5.57 o
   3   1  14      279.39      276.84      8.07 o
   4   1  14        8.16        3.85      4.97 o
   5   1  14      194.63      204.47      8.63 o
   6   1  14        4.95        2.03      5.86 o
   7   1  14       24.20       14.86      7.87 o
   8   1  14       13.19        0.52      8.07 o
   0   2  14      157.76      168.01      8.96 o
   1   2  14      164.08      165.70      6.28 o
   2   2  14       42.19       48.17      6.97 o
   3   2  14       31.95       36.83      4.96 o
   4   2  14      216.94      188.85      9.69 o
   5   2  14      171.32      164.43      9.82 o
   6   2  14       14.46        1.87      6.14 o
   7   2  14        4.00       11.36      6.85 o
   8   2  14       19.33       20.50      8.61 o
   0   3  14        3.06       -3.97      4.50 o
   1   3  14       65.90       59.44      6.29 o
   2   3  14      152.66      145.27      9.66 o
   3   3  14       82.90       81.85      7.04 o
   4   3  14      374.57      362.07     12.34 o
   5   3  14       84.64       93.13     10.54 o
   6   3  14       50.94       44.72      7.05 o
   7   3  14        7.17        0.12      6.71 o
   8   3  14        5.09        0.36      7.04 o
   0   4  14       13.37       12.22      1.48 o
   1   4  14       52.02       52.38      1.16 o
   2   4  14      197.37      210.50     17.01 o
   3   4  14      207.15      185.47     10.46 o
   4   4  14       38.10       39.64      8.66 o
   5   4  14       54.11       53.95      9.23 o
   6   4  14       25.30       18.74     14.90 o
   7   4  14        2.78       -2.21      8.41 o
   8   4  14        2.09       -0.66      9.25 o
   0   5  14       31.55       27.76     15.46 o
   1   5  14       12.73       10.41      7.86 o
   2   5  14       65.71       67.37     10.31 o
   3   5  14      190.81      176.69     13.79 o
   4   5  14       49.70       44.80     10.06 o
   5   5  14       15.91        7.33     10.86 o
   6   5  14        5.22        2.26      7.26 o
   7   5  14        7.13        2.81      8.57 o
   0   6  14       40.64       53.05     14.99 o
   1   6  14       30.14       27.80      8.57 o
   2   6  14       26.39       33.00     11.59 o
   3   6  14        5.08       -8.87      8.87 o
   4   6  14        0.40        5.30      8.78 o
   5   6  14        4.99       -1.89     11.12 o
   6   6  14       13.65       21.55     22.31 o
   7   6  14        1.05        8.43     14.84 o
   0   7  14        7.19       14.96     14.71 o
   1   7  14       34.22       34.18     10.45 o
   2   7  14       47.75       39.10     11.46 o
   3   7  14       11.20       20.54     11.85 o
   4   7  14        9.56       16.91     11.10 o
   5   7  14        8.10        6.68     14.09 o
   6   7  14        2.26        8.02     11.08 o
   0   8  14       16.42       16.93      1.53 o
   1   8  14       82.33       89.28      1.04 o
   2   8  14       12.26       11.59      0.35 o
   3   8  14       12.52       12.16      0.40 o
   4   8  14        8.34        5.99      1.68 o
   5   8  14        3.66        5.75     14.17 o
   6   8  14       10.38       18.87     24.14 o
   0   9  14        0.93       30.91     17.11 o
   1   9  14        9.74       20.51     11.42 o
   2   9  14       12.40       17.26     11.71 o
   3   9  14        5.74       19.68     12.70 o
   4   9  14        1.65       12.09     13.30 o
   0  10  14       11.92       17.14     17.18 o
   1  10  14        0.14        7.20     12.29 o
   2  10  14        1.27        7.98     12.51 o
   3  10  14        2.01       -5.17     13.12 o
   1   0  15       40.38       38.14      1.01 o
   2   0  15       58.19       59.44      0.84 o
   3   0  15      411.13      409.74     11.94 o
   4   0  15      266.32      282.83     12.66 o
   5   0  15      323.66      360.74     16.67 o
   6   0  15        1.49       -2.91      8.42 o
   7   0  15        5.28       16.50      9.21 o
   8   0  15        0.69       -6.73      8.36 o
   0   1  15       73.48       73.54      5.38 o
   1   1  15        6.32       -0.53      3.49 o
   2   1  15       18.51       20.75      5.22 o
   3   1  15       70.15       81.92      6.01 o
   4   1  15      201.61      215.95     10.13 o
   5   1  15      178.77      167.26      8.16 o
   6   1  15        0.42        4.45      6.03 o
   7   1  15       32.79       22.36      9.11 o
   8   1  15        2.73       -0.37      7.84 o
   0   2  15        2.29       -1.13      5.42 o
   1   2  15      183.58      180.31      8.04 o
   2   2  15      100.18      100.88      8.15 o
   3   2  15        4.19       -0.20      3.88 o
   4   2  15      400.38      374.33     10.39 o
   5   2  15       43.58       36.01      7.41 o
   6   2  15       48.44       51.74      7.57 o
   7   2  15       15.92        7.68      6.60 o
   8   2  15       11.67       -0.54      7.95 o
   0   3  15       17.28       19.04      5.67 o
   1   3  15      182.56      187.90      8.63 o
   2   3  15      295.00      315.37     12.92 o
   3   3  15       73.58       73.06      7.92 o
   4   3  15       69.12       62.00      7.95 o
   5   3  15       38.10       31.26      7.96 o
   6   3  15       13.91       25.13      9.58 o
   7   3  15        1.72       -7.36      8.33 o
   8   3  15       23.96       30.16      9.87 o
   0   4  15       13.67        3.10      8.00 o
   1   4  15        3.53        6.96      6.33 o
   2   4  15        9.24       12.59      4.52 o
   3   4  15       16.81       19.91      6.64 o
   4   4  15        1.92        4.06      7.77 o
   5   4  15       10.37        4.92      7.89 o
   6   4  15       12.88        3.58      8.18 o
   7   4  15        7.58       12.85      9.32 o
   8   4  15       24.02       39.67     29.48 o
   0   5  15        3.01       -7.66     13.75 o
   1   5  15        2.83        4.48      6.73 o
   2   5  15      110.44      100.86     11.75 o
   3   5  15       34.50       32.32     12.30 o
   4   5  15       58.59       84.03     14.12 o
   5   5  15       75.82       59.09     13.31 o
   6   5  15       15.02       15.92     16.21 o
   7   5  15       13.65       14.08     10.70 o
   0   6  15        5.76        7.21     19.50 o
   1   6  15       51.67       56.78      9.96 o
   2   6  15       25.86       21.83     13.52 o
   3   6  15        7.60        0.92     10.55 o
   4   6  15        1.39       13.87     17.58 o
   5   6  15       28.87       19.18     18.64 o
   6   6  15        4.36        3.85     19.25 o
   7   6  15        2.52       12.59     15.39 o
   0   7  15        2.30        5.54     12.76 o
   1   7  15       26.65       22.74      8.84 o
   2   7  15        6.70       -6.84      9.83 o
   3   7  15       72.35       82.98     20.09 o
   4   7  15       12.17       20.25     14.26 o
   5   7  15       18.73       20.38     18.10 o
   6   7  15       11.01       16.98     16.79 o
   0   8  15        1.98       -5.45     17.93 o
   1   8  15       10.48       -9.23      9.23 o
   2   8  15       22.99       33.42     12.42 o
   3   8  15        2.67        6.67     11.41 o
   4   8  15        7.00       -7.15     13.10 o
   5   8  15       11.26        8.87     14.91 o
   0   9  15        3.26       13.49     15.91 o
   1   9  15        3.41       -9.53     10.00 o
   2   9  15        3.52        8.70     12.23 o
   3   9  15        1.09      -10.68     10.68 o
   4   9  15        7.33       13.18     14.67 o
   0  10  15        0.01      -10.48     16.04 o
   1  10  15        2.57      -15.20     15.20 o
   2  10  15        3.61        7.69     13.43 o
   0   0  16      138.58      143.16     11.62 o
   1   0  16      148.55      131.51      8.40 o
   2   0  16      159.25      169.25      8.82 o
   3   0  16      494.54      477.59     11.94 o
   4   0  16        4.84        7.92      7.49 o
   5   0  16        0.00        1.35     11.95 o
   6   0  16      226.18      203.42     14.68 o
   7   0  16       11.12       10.71     12.58 o
   8   0  16       11.19       17.56      9.43 o
   0   1  16        5.40        0.53      4.94 o
   1   1  16       65.98       72.06      4.93 o
   2   1  16      258.37      254.28      9.21 o
   3   1  16      357.14      348.31     10.66 o
   4   1  16       73.95       58.08      7.54 o
   5   1  16       57.81       58.28      6.48 o
   6   1  16        9.13       10.11      6.33 o
   7   1  16        2.16       -3.42      8.36 o
   8   1  16       16.53       28.25      9.14 o
   0   2  16      130.75      127.30      9.16 o
   1   2  16       70.56       81.17      6.73 o
   2   2  16       90.92       80.09      6.55 o
   3   2  16      159.19      161.14      6.83 o
   4   2  16      197.45      192.74      8.25 o
   5   2  16       20.92       20.36      7.06 o
   6   2  16       34.57       41.10      7.63 o
   7   2  16        9.41        2.26      7.01 o
   8   2  16        2.57       -2.07      8.05 o
   0   3  16       63.57       60.65      8.19 o
   1   3  16       31.09       35.26      4.64 o
   2   3  16       91.90       74.06     10.02 o
   3   3  16       67.09       92.00      8.93 o
   4   3  16       37.71       30.25      7.57 o
   5   3  16       39.57       30.07      7.95 o
   6   3  16        2.12        1.87      8.37 o
   7   3  16        4.53       -4.57      8.79 o
   0   4  16        7.46        6.18      8.40 o
   1   4  16       35.13       47.87      7.73 o
   2   4  16       22.96       15.13      5.85 o
   3   4  16       16.32       13.16      7.01 o
   4   4  16       54.32       68.25      9.90 o
   5   4  16       13.13        5.54      7.99 o
   6   4  16        4.87        6.74      8.33 o
   7   4  16        5.88        6.42      8.98 o
   0   5  16        5.63       -2.81     19.72 o
   1   5  16       11.44       17.49      7.70 o
   2   5  16       36.33       25.44      9.51 o
   3   5  16       32.79       28.43      9.37 o
   4   5  16       29.38       23.84     11.99 o
   5   5  16       27.88       50.36     13.67 o
   6   5  16       12.93        7.42     16.25 o
   7   5  16        4.09       -0.52     11.41 o
   0   6  16       64.99       65.61     16.71 o
   1   6  16       25.42       18.28      9.98 o
   2   6  16       81.25       56.79     16.48 o
   3   6  16       19.39       25.47     21.81 o
   4   6  16        1.93        5.27     11.15 o
   5   6  16       12.86       20.05     12.51 o
   6   6  16        2.07        3.93     20.79 o
   0   7  16        3.44        2.19     13.63 o
   1   7  16       51.70       62.08     13.11 o
   2   7  16        2.82        0.77     10.45 o
   3   7  16       10.84       21.82     14.50 o
   4   7  16        2.97      -12.61     14.34 o
   5   7  16        2.65        8.34     17.14 o
   6   7  16        3.35       -5.55     18.10 o
   0   8  16        2.28        6.75     14.09 o
   1   8  16        0.20       -7.07     10.25 o
   2   8  16        3.42       11.70     11.80 o
   3   8  16        3.83        1.19     11.16 o
   4   8  16        2.50        6.96     15.54 o
   5   8  16        8.16      -11.62     14.83 o
   0   9  16        5.42        1.53     21.49 o
   1   9  16        0.36       -7.12     11.37 o
   2   9  16        8.13        1.42     12.22 o
   3   9  16        6.28       15.02     13.03 o
   0  10  16        2.53       -2.03     17.66 o
   1  10  16        8.02       12.33     13.74 o
   1   0  17        4.27        7.52      6.07 o
   2   0  17        1.34       -5.57      5.57 o
   3   0  17      177.82      195.42     16.65 o
   4   0  17      162.12      168.55     13.36 o
   5   0  17      268.07      248.88     15.42 o
   6   0  17       51.46       47.42     10.79 o
   7   0  17       45.97       49.92     15.37 o
   8   0  17       21.03       62.89     22.51 o
   0   1  17       44.78       35.75      8.35 o
   1   1  17       80.15       77.03      5.68 o
   2   1  17      163.29      167.60      7.50 o
   3   1  17      102.26      107.09      7.47 o
   4   1  17       77.52       94.38      7.02 o
   5   1  17       34.50       33.56      6.74 o
   6   1  17        8.89        3.12      9.09 o
   7   1  17        8.54       13.86      8.98 o
   0   2  17       21.23       18.29      6.86 o
   1   2  17       56.52       57.55      5.95 o
   2   2  17       71.72       76.31      6.73 o
   3   2  17       28.55       20.67      5.78 o
   4   2  17        6.12        9.59      4.86 o
   5   2  17       20.12        6.27      6.85 o
   6   2  17       21.47       13.70      8.14 o
   7   2  17       25.09       19.92      8.65 o
   0   3  17       53.62       61.52      8.51 o
   1   3  17       65.27       64.12      7.73 o
   2   3  17       77.98       89.08     12.47 o
   3   3  17       43.98       48.02      7.96 o
   4   3  17        5.24       -1.53      6.97 o
   5   3  17        4.79        7.11      7.64 o
   6   3  17       22.74       21.05      1.01 o
   7   3  17        1.44        6.07      9.35 o
   0   4  17        2.95        2.87      0.29 o
   1   4  17       56.42       57.19      0.99 o
   2   4  17        4.86        4.97      0.18 o
   3   4  17        3.03        3.50      2.06 o
   4   4  17       14.80       17.17      2.32 o
   5   4  17        2.01       -9.27      9.27 o
   6   4  17       10.85       13.57      9.85 o
   7   4  17        8.12       18.79      9.59 o
   0   5  17        0.56       -3.34     11.22 o
   1   5  17        2.15        3.34     10.21 o
   2   5  17       14.37       21.62      9.56 o
   3   5  17        1.86        2.41      8.72 o
   4   5  17       43.53       54.59     13.48 o
   5   5  17        3.39        7.73     11.85 o
   6   5  17        1.25       -1.61     14.18 o
   0   6  17        0.23       -9.48      9.48 o
   1   6  17       77.83       90.50     20.16 o
   2   6  17        2.69        7.11     11.37 o
   3   6  17       18.24       29.92     10.95 o
   4   6  17       26.13       47.00     15.19 o
   5   6  17        3.42        3.11     14.52 o
   6   6  17        3.78       21.57     15.98 o
   0   7  17        2.11        4.98     13.60 o
   1   7  17        4.00       13.33     10.75 o
   2   7  17        6.67       22.49     12.09 o
   3   7  17        3.61       19.42     11.88 o
   4   7  17        0.31      -13.92     16.71 o
   5   7  17        3.62        5.56     12.25 o
   0   8  17        2.53       12.57     15.15 o
   1   8  17        1.20       -6.19     10.88 o
   2   8  17        3.41        3.03     12.07 o
   3   8  17        0.11       10.07     12.30 o
   4   8  17        6.57        4.23     13.52 o
   0   9  17        4.06       22.92     18.23 o
   1   9  17       14.79       19.46     13.29 o
   2   9  17        4.09       10.48     13.99 o
   0   0  18       18.19        7.09      9.54 o
   1   0  18      789.71      840.07     16.80 o
   2   0  18        0.00        5.26      5.85 o
   3   0  18       33.72       34.47      8.48 o
   4   0  18        0.01        7.53      9.05 o
   5   0  18        0.13       -0.68      8.80 o
   6   0  18        3.54       20.24      9.82 o
   7   0  18        5.97       13.20      9.43 o
   0   1  18       29.06       32.74      8.67 o
   1   1  18       72.00       78.31      5.75 o
   2   1  18       72.96       65.48      7.82 o
   3   1  18       27.31       26.40      5.59 o
   4   1  18       18.80       26.25      6.19 o
   5   1  18       18.69        8.99      6.54 o
   6   1  18       22.24       20.39      6.59 o
   7   1  18       21.04       27.13      9.97 o
   0   2  18       67.15       62.35      8.37 o
   1   2  18      157.54      153.11      8.24 o
   2   2  18      171.35      142.00      8.17 o
   3   2  18      101.71      105.40     11.33 o
   4   2  18        3.99        1.45      4.60 o
   5   2  18       48.96       51.70      7.99 o
   6   2  18        7.18        9.42      6.74 o
   7   2  18        7.88       13.09      8.34 o
   0   3  18      123.89      146.29     17.78 o
   1   3  18        3.18       -1.21      4.98 o
   2   3  18        4.39        9.34      6.45 o
   3   3  18       75.87       78.15      9.16 o
   4   3  18        7.98        1.52      7.14 o
   5   3  18        0.90        0.71      7.34 o
   6   3  18       15.27       29.34      8.57 o
   7   3  18        4.22        2.29      8.14 o
   0   4  18       44.13       30.62     10.56 o
   1   4  18        1.20       10.55      7.43 o
   2   4  18      173.95      149.02     12.00 o
   3   4  18        1.52        2.24      6.19 o
   4   4  18        9.49       -2.86      7.93 o
   5   4  18        2.95       -8.12      8.12 o
   6   4  18       23.24       28.03      9.68 o
   0   5  18       25.14        4.83      9.57 o
   1   5  18       12.53       15.22      8.94 o
   2   5  18       21.68       37.72     11.08 o
   3   5  18       15.51       18.81      9.96 o
   4   5  18        9.97        0.68     11.33 o
   5   5  18       10.42        5.13     13.92 o
   6   5  18        9.31       -0.73     26.19 o
   0   6  18       18.19       37.07     12.87 o
   1   6  18        0.48       -7.59     11.44 o
   2   6  18        4.91       15.06     12.31 o
   3   6  18        1.36       -7.87      8.90 o
   4   6  18        2.23       -6.43     15.00 o
   5   6  18        1.58       -6.55     12.11 o
   0   7  18        5.22        8.82     12.86 o
   1   7  18        8.96        6.06     11.34 o
   2   7  18       12.84       39.00     12.75 o
   3   7  18       13.18        4.04     11.60 o
   4   7  18        0.94        9.10     17.19 o
   0   8  18       10.52       -6.06     16.23 o
   1   8  18        7.56       12.18     11.88 o
   2   8  18       25.60       19.21     13.18 o
   3   8  18        8.42       14.85     15.81 o
   0   9  18       37.90       21.18     30.81 o
   1   9  18        7.01       15.10     13.24 o
   1   0  19        0.00       -3.38      6.04 o
   2   0  19       54.73       56.56      6.90 o
   3   0  19        5.67       -7.80      7.99 o
   4   0  19       32.19       16.78      9.91 o
   5   0  19       17.22        3.73      9.32 o
   6   0  19        0.14       11.88      9.88 o
   7   0  19       11.62       13.45     12.27 o
   0   1  19        7.61        4.52      7.21 o
   1   1  19      182.68      177.06      7.47 o
   2   1  19       63.19       61.50      6.21 o
   3   1  19       19.44       19.25      6.09 o
   4   1  19       31.33       20.43      6.03 o
   5   1  19       34.50       30.17      7.51 o
   6   1  19        7.11       15.59      6.66 o
   7   1  19       16.96       29.92     10.12 o
   0   2  19        8.82       11.72      7.09 o
   1   2  19       87.40       92.17      7.44 o
   2   2  19       65.84       64.14      7.01 o
   3   2  19       35.69       27.33      7.69 o
   4   2  19        3.86        6.34      5.63 o
   5   2  19       19.66       22.26      7.19 o
   6   2  19        0.72        2.13      6.33 o
   7   2  19       52.11       69.98      9.99 o
   0   3  19       21.88        7.54      7.66 o
   1   3  19        8.24        5.09      5.44 o
   2   3  19       60.05       51.84     13.07 o
   3   3  19       30.96       33.71      8.38 o
   4   3  19        5.15       -0.32      7.16 o
   5   3  19       29.34       12.86      7.97 o
   6   3  19       16.45        9.62      8.35 o
   0   4  19      232.37      208.24     17.56 o
   1   4  19       19.45       26.59      8.73 o
   2   4  19       84.80       82.39      8.20 o
   3   4  19        4.86        6.41      6.91 o
   4   4  19        3.57        6.30      8.46 o
   5   4  19        3.16       -0.89      9.35 o
   6   4  19       13.45        4.65      9.01 o
   0   5  19       11.80       12.91     12.56 o
   1   5  19       33.25       20.46      9.19 o
   2   5  19       21.68       23.78     10.50 o
   3   5  19        5.33       16.61     12.27 o
   4   5  19        0.55        2.96     18.94 o
   5   5  19        1.16        3.78     13.79 o
   0   6  19        9.55        1.27     13.70 o
   1   6  19       16.96       28.57     11.23 o
   2   6  19       12.41       13.78     20.08 o
   3   6  19        1.91       -3.08     11.10 o
   4   6  19        4.53       -3.02     11.72 o
   5   6  19        5.50       12.86     13.62 o
   0   7  19        1.91       -3.56     15.19 o
   1   7  19        4.81        8.14     11.13 o
   2   7  19        0.37        0.44     10.77 o
   3   7  19        8.12        7.62     17.32 o
   4   7  19        2.52       -3.55     16.33 o
   0   8  19        8.63       31.33     19.11 o
   1   8  19        8.74        8.05     12.14 o
   2   8  19        5.32       -1.12     12.76 o
   0   0  20       34.07       61.84     14.14 o
   1   0  20       39.05       35.59      7.48 o
   2   0  20        2.69       -7.36      7.36 o
   3   0  20       21.96       11.77      9.27 o
   4   0  20        7.99       26.83     10.07 o
   5   0  20        0.02        2.33     13.37 o
   6   0  20       11.67       19.64     10.18 o
   0   1  20       37.00       33.36      8.36 o
   1   1  20      213.66      215.17      9.77 o
   2   1  20       46.40       52.38      6.23 o
   3   1  20        7.94       10.25      5.44 o
   4   1  20        8.50        4.76      5.56 o
   5   1  20       20.28        6.26      6.97 o
   6   1  20        6.46        7.88      6.55 o
   0   2  20        1.87        6.80      7.15 o
   1   2  20      128.15      152.26      9.92 o
   2   2  20        2.13        2.69      5.73 o
   3   2  20        6.70       -3.28      6.46 o
   4   2  20       11.12        8.54      6.08 o
   5   2  20       17.91        9.16      9.04 o
   6   2  20        6.58       -4.74      9.24 o
   0   3  20       18.98        3.81      9.56 o
   1   3  20       12.99       17.51      6.04 o
   2   3  20       11.85       15.41      8.33 o
   3   3  20        4.58       10.88      7.78 o
   4   3  20       11.79        1.85      7.19 o
   5   3  20       14.62       27.05      8.70 o
   6   3  20        2.53        0.69      8.25 o
   0   4  20       38.74       23.58     22.11 o
   1   4  20       15.07       -0.35      7.67 o
   2   4  20      129.91      129.85      9.27 o
   3   4  20       18.18       27.18      7.45 o
   4   4  20        2.52       -4.62      7.76 o
   5   4  20       13.56       10.44      9.36 o
   0   5  20        4.21       -8.45     12.27 o
   1   5  20       11.01        4.92      8.53 o
   2   5  20       24.98       28.57     10.09 o
   3   5  20        2.99      -10.93     10.93 o
   4   5  20        1.06      -11.80     11.80 o
   5   5  20        2.17        6.21     14.62 o
   0   6  20        5.01       11.46     15.54 o
   1   6  20       22.98       38.18     12.21 o
   2   6  20       29.30       29.37     11.64 o
   3   6  20        1.97        3.10     12.24 o
   4   6  20        1.58       12.50     13.51 o
   0   7  20       38.32       99.65     23.57 o
   1   7  20        0.40        6.21     10.63 o
   2   7  20        4.22        3.38     12.16 o
   3   7  20        3.30       11.78     16.66 o
   0   8  20        0.32       14.29     18.44 o
   1   8  20        1.03        5.18     12.61 o
   1   0  21       16.99       20.93      7.11 o
   2   0  21       22.18       10.86      8.55 o
   3   0  21        0.47       11.56      9.60 o
   4   0  21        5.48       12.26      9.76 o
   5   0  21       10.09       -1.59      9.61 o
   6   0  21        0.01       -3.19      9.62 o
   0   1  21       43.09       34.84      9.52 o
   1   1  21       12.34        8.14      5.88 o
   2   1  21       49.45       57.59      7.71 o
   3   1  21        4.14        1.80      5.41 o
   4   1  21       12.14       15.33      7.16 o
   5   1  21        6.86       11.34      6.92 o
   6   1  21        1.32        6.21      6.65 o
   0   2  21        1.86       -4.11      8.37 o
   1   2  21        1.39       10.48      6.07 o
   2   2  21        6.30        5.28      7.66 o
   3   2  21        5.50        4.22      6.02 o
   4   2  21        7.45        8.73      6.27 o
   5   2  21        3.65        1.18      8.45 o
   6   2  21        6.20       17.68     27.21 o
   0   3  21        1.02       -1.11      8.41 o
   1   3  21       23.57       32.63      6.49 o
   2   3  21       15.14       19.98      8.97 o
   3   3  21        1.48       18.44      8.93 o
   4   3  21       12.25        3.72      7.90 o
   5   3  21        8.00       -2.75      7.91 o
   0   4  21       24.41       32.86     14.58 o
   1   4  21       31.42       36.58      9.41 o
   2   4  21        9.54        4.54      6.52 o
   3   4  21       22.75       21.51      7.44 o
   4   4  21        2.46        0.63      7.35 o
   5   4  21       28.80       24.41     10.00 o
   0   5  21       50.02       77.89     17.48 o
   1   5  21        4.01        2.45      8.11 o
   2   5  21       15.21        7.90      9.35 o
   3   5  21        5.14        7.08     10.51 o
   4   5  21        2.50       11.05     16.85 o
   0   6  21        3.21       -4.80     15.58 o
   1   6  21       28.37        6.53     13.29 o
   2   6  21       25.19       27.92     10.45 o
   3   6  21        7.47       -2.55     11.92 o
   0   7  21        3.37       -7.69     14.58 o
   1   7  21       29.11       15.22     12.99 o
   2   7  21        1.29       14.34     11.71 o
   0   0  22       48.33       26.99     10.39 o
   1   0  22        8.54        9.72      9.25 o
   2   0  22        0.04        4.58      9.01 o
   3   0  22        1.73        5.43      9.13 o
   4   0  22        5.93        9.65     19.36 o
   5   0  22       12.36       28.59     11.05 o
   0   1  22        0.66        0.67      0.03 o
   1   1  22       44.00       43.11      0.85 o
   2   1  22       18.76       19.79      1.22 o
   3   1  22        1.14       -1.84      5.13 o
   4   1  22        4.70        9.42      6.87 o
   5   1  22        6.14       -1.73      6.73 o
   0   2  22        1.28        2.04      8.58 o
   1   2  22        5.95        5.85      6.24 o
   2   2  22       17.55       13.86      6.57 o
   3   2  22        1.51        6.60      9.52 o
   4   2  22        0.24        8.10      8.08 o
   5   2  22        0.78       -6.38      7.98 o
   0   3  22        0.13        1.61      9.00 o
   1   3  22       27.86       29.39      8.00 o
   2   3  22       26.08       16.37      9.27 o
   3   3  22        1.20       -6.98      7.97 o
   4   3  22        6.00       11.04      8.33 o
   5   3  22        4.21       20.17     14.37 o
   0   4  22       21.26       30.05     15.40 o
   1   4  22       20.62       25.30     10.47 o
   2   4  22        0.54        8.67      6.76 o
   3   4  22        6.92       12.15      7.54 o
   4   4  22       10.42       22.09      8.54 o
   0   5  22        3.08        7.32     18.61 o
   1   5  22       14.80       -5.25     11.05 o
   2   5  22       17.73       17.23      9.62 o
   3   5  22        1.30       18.42     11.60 o
   0   6  22        5.31       21.31     18.96 o
   1   6  22       10.52       -7.31     10.40 o
   2   6  22        9.33        5.80     11.31 o
   1   0  23        0.36        1.75      9.78 o
   2   0  23        0.52        9.46      9.48 o
   3   0  23        3.18       -5.56      9.47 o
   4   0  23        0.00       -3.23     11.68 o
   0   1  23        2.62       11.92      9.53 o
   1   1  23       14.10       21.43      6.55 o
   2   1  23        6.94        6.89      0.11 o
   3   1  23        5.50       -6.73      6.73 o
   4   1  23       12.14        9.59      6.83 o
   0   2  23       10.99        8.10      8.94 o
   1   2  23       10.81        5.85      6.73 o
   2   2  23        1.72       -1.02      6.28 o
   3   2  23        1.00        3.58      6.84 o
   4   2  23        5.44       -7.85      7.85 o
   0   3  23        9.79       15.48     15.88 o
   1   3  23       10.88       14.80     10.11 o
   2   3  23       12.26        9.91      9.35 o
   3   3  23        5.31       -3.52      8.99 o
   4   3  23        0.93        3.41      8.34 o
   0   4  23        2.41        0.22     13.41 o
   1   4  23        2.76       -2.84      9.66 o
   2   4  23       18.18       14.84      6.96 o
   3   4  23        1.07        2.39      7.48 o
   0   5  23        0.08      -11.81     26.47 o
   1   5  23        1.52        5.90      9.44 o
   2   5  23       32.37       26.69     10.35 o
   0   0  24       14.68        5.78     18.94 o
   1   0  24        5.52       -8.40      8.46 o
   2   0  24        0.09       10.75      9.93 o
   3   0  24        2.00       -9.10      9.10 o
   0   1  24        2.40        9.80     10.00 o
   1   1  24        1.02       -2.74      6.44 o
   2   1  24        1.58        0.61      7.56 o
   3   1  24       24.58       18.87      7.96 o
   0   2  24        5.30        5.11      0.13 o
   1   2  24        3.26        2.25      2.12 o
   2   2  24        1.27        8.46      5.76 o
   3   2  24        5.33        5.11      2.09 o
   0   3  24        0.22       -9.81     13.59 o
   1   3  24       12.50       12.66     10.19 o
   2   3  24        5.66        1.17     10.32 o
   3   3  24        0.69       -7.76      8.05 o
   0   4  24        0.01        5.84     27.26 o
   1   4  24        5.94        4.97     11.57 o
   2   4  24        5.55       -0.74     10.73 o
   1   0  25        0.20        8.31     13.41 o
   2   0  25        0.20       -9.19      9.19 o
   0   1  25        4.54       19.52     10.16 o
   1   1  25        2.97       -6.59      6.59 o
   2   1  25        3.33       -1.43      7.64 o
   0   2  25        0.01        2.02     10.37 o
   1   2  25        3.13       -5.03      7.26 o
   2   2  25        1.12       -3.00      7.41 o
   0   3  25        0.15       -2.61     14.45 o
   1   3  25        0.91        7.13     10.81 o
 
